# Supplementary material for: A Dual Model for Prioritizing Cancer Mutations in the Non-coding Genome Based on Germline and Somatic Events
Source: PLoS Comput Biol. 2015 Nov 20;11(11):e1004583. doi: 10.1371/journal.pcbi.1004583 (PMC4654583; doi:10.1371/journal.pcbi.1004583)
Supplement: S1 Dataset — The total size and fraction of overlap (gene size/overlap size) were computed for each gene. Columns 1–7 correspond to chromosome, gene start, gene end, gene name, size of overlap and fraction of overlap. Genes with no overlap are excluded. All coordinates use HG19 genome assembly. pcgenemap-liver.tsv: protein coding genes, liver cancer; pcgenemap-lung.tsv: protein coding genes, lung cancer; pcgenemap-CLL.tsv: protein coding genes, CLL; pcgenemap-melanoma.tsv: protein coding genes, melanoma; lncRNAmap-liver.tsv: lncRNA genes, liver cancer; lncRNAmap-lung.tsv: lncRNA genes, lung cancer; lncRNAmap-CLL.tsv: lncRNA genes, CLL; lncRNAmap-melanoma.tsv: lncRNA genes, melanoma; sRNAmap-liver.tsv: small RNA genes, liver cancer; sRNAmap-lung.tsv: small RNA genes, lung cancer; sRNAmap-CLL.tsv: small RNA genes, CLL; sRNAmap-melanoma.tsv: small RNA genes, melanoma. R scripts: RFmodel_workflow.R; RF_SOM_validation.R; RF_SNP_validation.R. (ZIP) [file pcbi.1004583.s014.zip]

Archive with 41 entries (34 files):
- suppl_files/
- suppl_files/.DS_Store
- suppl_files/R_scripts/
- suppl_files/R_scripts/RFmodel_workflow.R
- suppl_files/R_scripts/RF_SNP_validation.R
- suppl_files/R_scripts/RF_SOM_validation.R
- suppl_files/Supplementary_data/
- suppl_files/Supplementary_data/lncRNAmap-CLL.tsv
- suppl_files/Supplementary_data/lncRNAmap-liver.tsv
- suppl_files/Supplementary_data/lncRNAmap-lung.tsv
- suppl_files/Supplementary_data/lncRNAmap-melanoma.tsv
- suppl_files/Supplementary_data/pcgenemap-CLL.tsv
- suppl_files/Supplementary_data/pcgenemap-liver.tsv
- suppl_files/Supplementary_data/pcgenemap-lung.tsv
- suppl_files/Supplementary_data/pcgenemap-melanoma.tsv
- suppl_files/Supplementary_data/sRNAmap-CLL.tsv
- suppl_files/Supplementary_data/sRNAmap-liver.tsv
- suppl_files/Supplementary_data/sRNAmap-lung.tsv
- suppl_files/Supplementary_data/sRNAmap-melanoma.tsv
- __MACOSX/
- __MACOSX/suppl_files/
- __MACOSX/suppl_files/._.DS_Store
- __MACOSX/suppl_files/._R_scripts
- __MACOSX/suppl_files/._Supplementary_data
- __MACOSX/suppl_files/R_scripts/
- __MACOSX/suppl_files/R_scripts/._RFmodel_workflow.R
- __MACOSX/suppl_files/R_scripts/._RF_SNP_validation.R
- __MACOSX/suppl_files/R_scripts/._RF_SOM_validation.R
- __MACOSX/suppl_files/Supplementary_data/
- __MACOSX/suppl_files/Supplementary_data/._lncRNAmap-CLL.tsv
- __MACOSX/suppl_files/Supplementary_data/._lncRNAmap-liver.tsv
- __MACOSX/suppl_files/Supplementary_data/._lncRNAmap-lung.tsv
- __MACOSX/suppl_files/Supplementary_data/._lncRNAmap-melanoma.tsv
- __MACOSX/suppl_files/Supplementary_data/._pcgenemap-CLL.tsv
- __MACOSX/suppl_files/Supplementary_data/._pcgenemap-liver.tsv
- __MACOSX/suppl_files/Supplementary_data/._pcgenemap-lung.tsv
- __MACOSX/suppl_files/Supplementary_data/._pcgenemap-melanoma.tsv
- __MACOSX/suppl_files/Supplementary_data/._sRNAmap-CLL.tsv
- __MACOSX/suppl_files/Supplementary_data/._sRNAmap-liver.tsv
- __MACOSX/suppl_files/Supplementary_data/._sRNAmap-lung.tsv
- __MACOSX/suppl_files/Supplementary_data/._sRNAmap-melanoma.tsv
