# Supplementary material for: A Dual Model for Prioritizing Cancer Mutations in the Non-coding Genome Based on Germline and Somatic Events
Source: PLoS Comput Biol. 2015 Nov 20;11(11):e1004583. doi: 10.1371/journal.pcbi.1004583 (PMC4654583; doi:10.1371/journal.pcbi.1004583)
Supplement: S1 Dataset — The total size and fraction of overlap (gene size/overlap size) were computed for each gene. Columns 1–7 correspond to chromosome, gene start, gene end, gene name, size of overlap and fraction of overlap. Genes with no overlap are excluded. All coordinates use HG19 genome assembly. pcgenemap-liver.tsv: protein coding genes, liver cancer; pcgenemap-lung.tsv: protein coding genes, lung cancer; pcgenemap-CLL.tsv: protein coding genes, CLL; pcgenemap-melanoma.tsv: protein coding genes, melanoma; lncRNAmap-liver.tsv: lncRNA genes, liver cancer; lncRNAmap-lung.tsv: lncRNA genes, lung cancer; lncRNAmap-CLL.tsv: lncRNA genes, CLL; lncRNAmap-melanoma.tsv: lncRNA genes, melanoma; sRNAmap-liver.tsv: small RNA genes, liver cancer; sRNAmap-lung.tsv: small RNA genes, lung cancer; sRNAmap-CLL.tsv: small RNA genes, CLL; sRNAmap-melanoma.tsv: small RNA genes, melanoma. R scripts: RFmodel_workflow.R; RF_SOM_validation.R; RF_SNP_validation.R. (ZIP) [file pcbi.1004583.s014.zip › suppl_files/R_scripts/RFmodel_workflow.R]

#!/usr/bin/env Rscript

# Rscript RFmodel_workflow.R SNP_model_training_set.tsv Human_genome_liver_cancer_1Mbwindow_training_set.tsv Human_genome_som_liver_cancer_annotation.tsv (command line to execute the Rscript)

args <- commandArgs(TRUE)

print(args[1])
print(args[2])
print(args[3])

pkgTest <- function(x)
{
  if (!require(x,character.only = TRUE))
  {
    install.packages(x,dep=TRUE)
    if(!require(x,character.only = TRUE)) stop("Package not found")
  }
}

# Random forest for the SNP model

  pkgTest("randomForest")
  #install.packages("randomForest") #(Leo Breiman and Adele Cutler, 2014-07-17,Version 4.6-10)
  library("randomForest") # load the Randomforest package
  a=read.table(args[1],header=T)# read the training data
  b=a[a$Size>10000,] # remove the combinations whose size are small than 10Kb
  Fraction=b$Rare_snp/(b$Rare_snp+b$Neutral_snp) # calculate the fraction of rare snps for each combination
  b=cbind(Fraction,b)# combine the Fraction of rare snps with training data
  b=b[,!(colnames(b)%in%c("Rare_snp","Neutral_snp","Clivariant","HGMD","Size"))] # build the final annotation data for training the random fest model 
  rf.mod.snp=randomForest(Fraction ~ .,data=b,mtry=7,ntree=500,importance=TRUE) # model fitting
  importance(rf.mod.snp) # verify the importance of features
  
  pkgTest("VSURF")
  # install.packages("VSURF") # install the package “VSURF” (Robin Genuer, Jean-Michel Poggi and Christine Tuleau-Malot, 2014-05-12, Version 0.8.2) 
  library("VSURF") # load the VSURF package
  vozone <- VSURF(formula = Fraction ~.,data=b) # feature selection with VSURF 
  vozone$varselect.interp
 
  #reconstruct the training set and fit the final model
  
  varselect=vozone$varselect.interp+5 # change the indices of remaining features corresponding to the original training set "a" 
  b=cbind(a[,(colnames(a)%in%c("Rare_snp","Neutral_snp","Clivariant","HGMD","Size"))],a[,varselect]) # remove the GC feature
  b$profiles<-apply(b[,6:ncol(b)],1,paste,collapse="") # define a new variable "profile" based on combinations of features
  b<-b[order(b$profiles,b$Size),] # order profiles(combinations of features) by their sizes
  d<-b[duplicated(b$profiles)==F,] # merge lines with the same combination
  for(i in c("Rare_snp","Neutral_snp","Clivariant","HGMD","Size")){ d[,i]<-by(b[,i],b$profiles,sum)} # sum up values of "Rare_snp","Neutral_snp","Clivariant","HGMD","Size" with the same combination of features
  a<-d[,!(colnames(d)%in%"profiles")] # build a reorganized training set without GC
  b=a[a$Size>10000,] # remove the combinations whose size are small than 10Kb
  Fraction=b$Rare_snp/(b$Rare_snp+b$Neutral_snp) # calculate the fraction of rare snps for each combination
  b=cbind(Fraction,b)# combine the Fraction of rare snps with training data
  b=b[,!(colnames(b)%in%c("Rare_snp","Neutral_snp","Clivariant","HGMD","Size"))] # build the final annotation data for training the random fest model 
  rf.mod.snp=randomForest(Fraction ~ .,data=b,mtry=7,mtree=500,importance=TRUE) # model fitting
  importance(rf.mod.snp) # verify the importance of features

  a=a[,!(colnames(a)%in%c("Rare_snp","Neutral_snp","Clivariant","HGMD","Size"))]# prepare the annotation data for prediction
  pred=predict(rf.mod.snp,a) # prediction of fraction of rare snps for each combination of features
  
  write.table(pred, file = "Predicted_SNP_score.tsv",sep="\t",quote = F,row.names = F,col.names=T)

  # Random forest for the SOM model (random forest package)
  pkgTest("randomForest")
  pkgTest("VSURF")
  cancer_som=read.table(args[2],header=T,sep="\t") # read training data
  mylog=function(x) log10(x+1) # define the function for scaling all feature vectors
  cancer_som_mutation=cancer_som[,1] # define the vector cancer_som_mutation
  b=mylog(cancer_som[,-1])# The value of each feature was plus 1 and log scaled 
  logcancer_som=cbind(cancer_som_mutation,b) # build the final training set for fitting the RF model
  vozone <- VSURF(formula = cancer_som_mutation ~.,data=logcancer_som) # feature selection with VSURF
  vozone$varselect.interp # the features 1,15,19,22,25,28 were eliminated
  # [1] 26 18  6  8  7 27  9 29  3 21 16 10 30 11 20 13 14 12 17 23  4  5 24  2
  varselect=vozone$varselect.interp+1 # change the indices of remaining features corresponding to the original training set of SOM model
  logcancer_som=cbind(cancer_som_mutation,logcancer_som[,varselect]) # remove those features and finalize the training set
  rf.mod=randomForest(cancer_som_mutation ~ .,data=logcancer_som,mtry=20,mtree=500,importance=TRUE) # model fitting with Random forest
  importance(rf.mod) # verify the importance of features
  
  # Cancer mutation desnity prediction with the random forest model
  
  cancer_som_pred=read.table(args[3],header=T) # load the annotation data for somatic mutation density prediction
  varselect=vozone$varselect.interp+3
  cancer_som_pred=cancer_som_pred[,varselect] # remove the coordinates and eliminated features of the annotation data
  logcancer_som_pred=mylog(cancer_som_pred) #  The values of feature vectors were plus 1 and log scaled, forming the final annotation data for prediction of SOM score 
  pred=predict(rf.mod,logcancer_som_pred) # prediction of somatic mutation density for each 1Mb window

  write.table(pred, file = "Predicted_SOM_score.tsv")
 
