# Supplementary material for: A Dual Model for Prioritizing Cancer Mutations in the Non-coding Genome Based on Germline and Somatic Events
Source: PLoS Comput Biol. 2015 Nov 20;11(11):e1004583. doi: 10.1371/journal.pcbi.1004583 (PMC4654583; doi:10.1371/journal.pcbi.1004583)
Supplement: S1 Dataset — The total size and fraction of overlap (gene size/overlap size) were computed for each gene. Columns 1–7 correspond to chromosome, gene start, gene end, gene name, size of overlap and fraction of overlap. Genes with no overlap are excluded. All coordinates use HG19 genome assembly. pcgenemap-liver.tsv: protein coding genes, liver cancer; pcgenemap-lung.tsv: protein coding genes, lung cancer; pcgenemap-CLL.tsv: protein coding genes, CLL; pcgenemap-melanoma.tsv: protein coding genes, melanoma; lncRNAmap-liver.tsv: lncRNA genes, liver cancer; lncRNAmap-lung.tsv: lncRNA genes, lung cancer; lncRNAmap-CLL.tsv: lncRNA genes, CLL; lncRNAmap-melanoma.tsv: lncRNA genes, melanoma; sRNAmap-liver.tsv: small RNA genes, liver cancer; sRNAmap-lung.tsv: small RNA genes, lung cancer; sRNAmap-CLL.tsv: small RNA genes, CLL; sRNAmap-melanoma.tsv: small RNA genes, melanoma. R scripts: RFmodel_workflow.R; RF_SOM_validation.R; RF_SNP_validation.R. (ZIP) [file pcbi.1004583.s014.zip › suppl_files/R_scripts/RF_SNP_validation.R]

#!/usr/bin/env Rscript
# Rscript Rscript_RF_validation.R SNP_model_training_set.tsv (execute the Rscript)

args <- commandArgs(TRUE)

print(args[1])

pkgTest <- function(x)
{
  if (!require(x,character.only = TRUE))
  {
    install.packages(x,dep=TRUE)
    if(!require(x,character.only = TRUE)) stop("Package not found")
  }
}

  pkgTest("randomForest")
  library("randomForest") # load the Randomforest package  
  #R script for generating Figure1 in the supplementary data

  a=read.table(args[1],header=T) #load the data set
  Sample=c(3,5,7,10,14) # define a numerical vector Sample
  MSE=numeric() # define a numerical vector MSE
  b=a[a$Size>10000,] # remove the combinations whose size are small than 10Kb
  Fraction=b$Rare_snp/(b$Rare_snp+b$Neutral_snp) # calculate the fraction of rare snps for each combination
  b=cbind(Fraction,b)# combine the Fraction of rare snps with training data
  b=b[,!(colnames(b)%in%c("Rare_snp","Neutral_snp","Clivariant","HGMD","Size"))] # build the final data for training the random forest model 
  for (i in Sample) { rf.mod=randomForest(Fraction ~ .,data=b,mtry=i,importance=TRUE)
    MSE=rbind(MSE,rf.mod$mse)} # build a matrix of MSE which consists of OBB error with different paramaters of mtry

# R function to make the Figure 1 with the MSE matrix
Lines_RF <- function(MSE) {
   nGroups <- nrow(MSE) # define the vector nGroups with the number of rows of the MSE matrix 
   xrange <- c(0,ncol(MSE)) # define the xrange of with the number of columns of the MSE matrix
   yrange <- range(MSE) # define the yrange of with the range of the MSE matrix
   par(mar = c(5, 6.5, 2.0, 0.5), mgp = c(4, 1, 0))
   plot(xrange, yrange, type="n",main="OOB error", xlab="Number of trees",ylab="MSE",cex.lab=1.4,cex.axis=1.2) # make a blank plot with the predefined x and y axes 
   colors <- rainbow(nGroups) # define colors using rainbow
   linetype <- c(1:nGroups) #define line type
   for (i in 1:nGroups) {
      lines(MSE[i,], type="l",lwd=0.5,col=colors[i]) # make the line plot for the MSE matrix with a for loop
   }
   legend("topright", c("mtry=3","mtry=5","mtry=7","mtry=10","mtry=14"), cex=0.8, col=colors,fill=colors) # add legend to the figure
}
   tiff("SupplementaryFigure1_SNP.tiff",width=8,height=8,units = "cm",res=300,compression = "lzw+p",pointsize=8)
   Lines_RF(MSE)
   dev.off()

   # R function to make the Figure 2 

  RF_calibration_SNP <- function(b){

  layout(matrix(c(1,2,3,4,5,6),2,3,byrow = TRUE))
   par(mar = c(5, 5.5, 2.0, 1.0), mgp = c(4, 1, 0))
   mtry=c(5,7,14) # define mtry with different values
   i=0
   for(i in mtry){
     rf.mod=randomForest(Fraction ~ .,data=b,mtry=i,mtree=500,importance=TRUE) # train the RF model with different mtry and the mtree 500 
     dotchart(sort(importance(rf.mod)[,2]),sub="IncNodePurity",cex=0.7,main=paste("mtry=", i, "ntree=500",sep=" ")) # plot the importance of features for each RF model
     abline(v=abs(min(importance(rf.mod)[,2])),col="red") # add the vertical line that represents the absolute minimum value of the importance   
   }
  i=0
  for(i in mtry){
     rf.mod=randomForest(Fraction ~ .,data=b,mtry=i,ntree=1000,importance=TRUE) # train the RF model with different mtry and the mtree 1000
     dotchart(sort(importance(rf.mod)[,2]),sub="IncNodePurity",cex=0.7,main=paste("mtry=", i, "ntree=1000",sep=" ")) # plot the importance of features for each RF model
     abline(v=abs(min(importance(rf.mod)[,2])),col="red") # add the vertical line that represents the absolute minimum value of the importance 
   }
 }
   tiff("SupplementaryFigure2_SNP.tiff",width=18,height=14,units = "cm",res=300,compression = "lzw+p",pointsize=8)
   RF_calibration_SNP(b)
   dev.off()

  pkgTest("VSURF")
  #install.packages("VSURF") # install the package “VSURF” (Robin Genuer, Jean-Michel Poggi and Christine Tuleau-Malot, 2014-05-12, Version 0.8.2) 
  library("VSURF") # load the VSURF package
  SNP_VSURF=b
  vozone <- VSURF(formula = Fraction ~.,data=b) # feature selection with VSURF 
  varselect=vozone$varselect.interp+5 # change the indices of remaining features corresponding to the original training set "a" 
  b=cbind(a[,(colnames(a)%in%c("Rare_snp","Neutral_snp","Clivariant","HGMD","Size"))],a[,varselect]) # remove the GC feature
  b$profiles<-apply(b[,6:ncol(b)],1,paste,collapse="") # define a new variable "profile" based on combinations of features
  b<-b[order(b$profiles,b$Size),] # order profiles(combinations of features) by their sizes
  d<-b[duplicated(b$profiles)==F,] # merge lines with the same combination
  for(i in c("Rare_snp","Neutral_snp","Clivariant","HGMD","Size")){ d[,i]<-by(b[,i],b$profiles,sum)} # sum up values of "Rare_snp","Neutral_snp","Clivariant","HGMD","Size" with the same combination of features
  a<-d[,!(colnames(d)%in%"profiles")] # build a reorganized training set without GC
  b=a[a$Size>10000,] # remove the combinations whose size are small than 10Kb
  Fraction=b$Rare_snp/(b$Rare_snp+b$Neutral_snp) # calculate the fraction of rare snps for each combination
  b=cbind(Fraction,b)# combine the Fraction of rare snps with training data
  b=b[,!(colnames(b)%in%c("Rare_snp","Neutral_snp","Clivariant","HGMD","Size"))] # build the final annotation data for training the random fest model 
  write.table(b,file="SNP_model_training_set_without_GC.tsv2",sep="\t",quote = F,row.names = F,col.names=T)
  
# R function to make the Figure 3 
  
  Cross_validation_SNP <- function(b){

  layout(matrix(c(1,2,3,4),2,2, byrow = TRUE))
  par(mar = c(5, 5.5, 2.0, 1.0), mgp = c(4, 1, 0))
  mse=function(y,pred) mean((y-pred)^2)
  Fraction=b[,1]
  k=10
  set.seed(1)
  folds=c()
  for(i in 1:10) {folds=c(folds,rep(i,nrow(b)/10))}
  folds=sample(folds)
  cv.errors =matrix(NA,nrow=k,ncol=2)
  for(j in 1:k){
     lm.mod = lm(Fraction ~., data=b[folds !=j,])
     pred.lm=predict(lm.mod,b[folds==j,])
     cv.errors[j,1]=mse(Fraction[folds==j],pred.lm)
     rf.mod=randomForest(Fraction ~.,data=b[folds !=j,])
     pred.rf=predict(rf.mod,b[folds ==j,])
     cv.errors[j,2]=mse(Fraction[folds ==j],pred.rf)
   }
  boxplot(cv.errors,names=c("Lrm","RF"),ylab="OOB MSE",cex.axis=1.2,cex.lab=1.4)
  title("A",adj=0,cex.main=1.5)
  colors <- rainbow(10)
  plotchar <- seq(16,16+10,1)
  pred=numeric()
  plot(range(b$Fraction),range(b$Fraction),type="n",ylab="Predicted fraction of rare snps (AF < 0.01)",xlab="Observed fraction of rare snps",cex.lab=1.4,cex.axis=1.2)
  for(j in 1:k){
  rf.mod=randomForest(Fraction ~.,data=b[folds !=j,])
  points(b[folds ==j,1],predict(rf.mod,b[folds ==j,]),pch=plotchar[j],col=colors[j])
  }
  legend("topleft", c("fold1","fold2","fold3","fold4","fold5","fold6","fold7","fold8","fold9","fold10"), cex=1.0, pch=plotchar,col=colors)
  title("B",adj=0,cex.main=1.5)
  #library("VSURF")
  #vozone <- VSURF(formula = Fraction ~.,data=SNP_VSURF) # feature selection with VSURF
  plot(1:length(vozone$err.interp),vozone$err.interp,type="l",ylab="OOB MSE",xlab ="Number of variables",cex.lab=1.4,cex.axis=1.2)
  title("C",adj=0,cex.main=1.5)
  rf.mod=randomForest(Fraction ~ .,data=b,mtry=7,importance=TRUE)
  plot(1:rf.mod$ntree,rf.mod$mse,ylab="OOB MSE",xlab ="Number of trees",type="l",cex.lab=1.4,cex.axis=1.2)
  #plot(rf.mod,type="l",cex.lab=1.4,cex.axis=1.2)
  title("D",adj=0,cex.main=1.5)
 }

  tiff("SupplementaryFigure3_SNP.tiff",width=18,height=14,units = "cm",res=300,compression = "lzw+p",pointsize=8)
  Cross_validation_SNP(b)
  dev.off()
