# Supplementary material for: A Dual Model for Prioritizing Cancer Mutations in the Non-coding Genome Based on Germline and Somatic Events
Source: PLoS Comput Biol. 2015 Nov 20;11(11):e1004583. doi: 10.1371/journal.pcbi.1004583 (PMC4654583; doi:10.1371/journal.pcbi.1004583)
Supplement: S1 Dataset — The total size and fraction of overlap (gene size/overlap size) were computed for each gene. Columns 1–7 correspond to chromosome, gene start, gene end, gene name, size of overlap and fraction of overlap. Genes with no overlap are excluded. All coordinates use HG19 genome assembly. pcgenemap-liver.tsv: protein coding genes, liver cancer; pcgenemap-lung.tsv: protein coding genes, lung cancer; pcgenemap-CLL.tsv: protein coding genes, CLL; pcgenemap-melanoma.tsv: protein coding genes, melanoma; lncRNAmap-liver.tsv: lncRNA genes, liver cancer; lncRNAmap-lung.tsv: lncRNA genes, lung cancer; lncRNAmap-CLL.tsv: lncRNA genes, CLL; lncRNAmap-melanoma.tsv: lncRNA genes, melanoma; sRNAmap-liver.tsv: small RNA genes, liver cancer; sRNAmap-lung.tsv: small RNA genes, lung cancer; sRNAmap-CLL.tsv: small RNA genes, CLL; sRNAmap-melanoma.tsv: small RNA genes, melanoma. R scripts: RFmodel_workflow.R; RF_SOM_validation.R; RF_SNP_validation.R. (ZIP) [file pcbi.1004583.s014.zip › suppl_files/R_scripts/RF_SOM_validation.R]

#!/usr/bin/env Rscript

# Rscript Rscript_RF_SOM_validation.R  Human_genome_liver_cancer_1Mbwindow_training_set.tsv (execute the Rscript)

args <- commandArgs(TRUE)

print(args[1])

pkgTest <- function(x)
{
  if (!require(x,character.only = TRUE))
  {
    install.packages(x,dep=TRUE)
    if(!require(x,character.only = TRUE)) stop("Package not found")
  }
}

#R script for validation of the SOM model of liver cancer

  pkgTest("randomForest")
  library("randomForest") # load the Randomforest package  
  a=read.table(args[1],header=T) #load the training set of SOM model
  mylog=function(x) log10(x+1) # define the function for scale all feature vectors
  Liver_mutation=a[,1] # assign the number of mutation per 1Mb window to the vector "Liver_mutation"
  b=mylog(a[,-1]) # The value of each feature was plus 1 and log scaled 
  logLiver=cbind(Liver_mutation,b) # build the final data for training the random forest model 
  Sample=c(10,15,20,25,30) # define a numerical vector Sample
  MSE=numeric() # define a numerical vector MSE
  for (i in Sample) { rf.mod=randomForest(Liver_mutation ~ .,data=logLiver,mtry=i,importance=TRUE)
    MSE=rbind(MSE,rf.mod$mse)} # build a matrix of MSE which consists of OBB error with different paramaters of mtry

# R function for making the figure4 of the supplementary data with MSE matrix 

Lines_RF <- function(MSE) {
   nGroups <- nrow(MSE) # define the vector nGroups with the number of rows of the MSE matrix 
   xrange <- c(0,ncol(MSE)) # define the xrange of with the number of columns of the MSE matrix
   yrange <- range(MSE) # define the yrange of with the range of the MSE matrix
   par(mar = c(5, 6.5, 2.0, 0.5), mgp = c(4, 1, 0))
   plot(xrange, yrange, type="n",main="OOB error", xlab="Number of trees", ylab="MSE", cex.lab=1.4,cex.axis=1.2) # make a blank plot with the predefined x and y axes 
   colors <- rainbow(nGroups) # define colors using rainbow
   linetype <- c(1:nGroups) #define line type
   for (i in 1:nGroups) {
      lines(MSE[i,], type="l",lwd=0.5,col=colors[i]) # make the line plot for the MSE matrix with a for loop
   }
   legend("topright", c("mtry=10","mtry=15","mtry=20","mtry=25","mtry=30"), cex=0.8, col=colors,fill=colors) # add legend to the figure
}

   tiff("SupplementaryFigure1_liver_cancer.tiff",width=8,height=8,units = "cm",res=300,compression = "lzw+p",pointsize=8)
   Lines_RF(MSE)
   dev.off()

# R function for making the figure5 of the supplementary data

  RF_calibration <- function(logLiver){

  layout(matrix(c(1,2,3,4,5,6),2,3,byrow = TRUE))
  par(mar = c(5, 5.5, 2.0, 1.0), mgp = c(4, 1, 0))
  mtry=c(10,20,30) # define mtry with different values
  i=0
  for(i in mtry){
     rf.mod=randomForest(Liver_mutation ~ ., data=logLiver, mtry=i,mtree=500, importance=TRUE) # train the RF model with different mtry and the mtree 500 
     dotchart(sort(importance(rf.mod)[,2]),sub="IncNodePurity",cex=0.7,main=paste("mtry=", i, "ntree=500",sep=" ")) # plot the importance of features for each RF model
     abline(v=abs(min(importance(rf.mod)[,2])),col="red") # add the vertical line that represents the absolute minimum value of the importance   
   }
  i=0
  for(i in mtry){
     rf.mod=randomForest(Liver_mutation ~ .,data=logLiver, mtry=i,ntree=1000, importance=TRUE) # train the RF model with different mtry and the mtree 1000
     dotchart(sort(importance(rf.mod)[,2]),sub="IncNodePurity",cex=0.7,main=paste("mtry=", i, "ntree=1000",sep=" ")) # plot the importance of features for each RF model
     abline(v=abs(min(importance(rf.mod)[,2])),col="red") # add the vertical line that represents the absolute minimum value of the importance 
   }
 }
  tiff("SupplementaryFigure2_liver_cancer.tiff",width=18,height=18,units = "cm",res=300,compression = "lzw+p",pointsize=8)
  RF_calibration(logLiver)
  dev.off()

  
  pkgTest("VSURF")
  library("VSURF") # load the VSURF package
  vozone <- VSURF(formula = Liver_mutation ~.,data=logLiver) # feature selection with VSURF
  varselect=vozone$varselect.interp+1 # change the indices of remaining features corresponding to the original training set of SOM model
  logLiver=cbind(Liver_mutation,logLiver[,varselect]) # remove those features and finalize the training set
   
  # R function for making the figure6 of the supplementary data

  Cross_validation <- function(logLiver){

  layout(matrix(c(1,2,3,4),2,2, byrow = TRUE))
  par(mar = c(5, 5.5, 2.0, 1.0), mgp = c(4, 1, 0))
  mse=function(y,pred) mean((y-pred)^2) # define the function to calculate the MSE error
  Liver_mutation=logLiver[,1] # assign the number of mutation per 1Mb window to the vector "Liver_mutation"
  k=10
  set.seed (1)
  folds=c()
  for(i in 1:10) {folds=c(folds,rep(i,nrow(logLiver)/10))}
  folds=sample(folds) # split the training data into 10 folds with equal size
  cv.errors =matrix(NA,nrow=k,ncol=2) # define a matrix cv.errors
  for(j in 1:k){ 
  lm.mod = lm(Liver_mutation ~., data=logLiver[folds !=j,]) # randomly take 9 folds as the training set for training the linear regression model 
  pred.lm=predict(lm.mod,logLiver[folds==j,]) # use the trained lm model to predict the mutation densities for the test set which is the remaining 1 fold of the data
  cv.errors[j,1]=mse(Liver_mutation[folds==j],pred.lm) # calculate the MSE for the lm model
  rf.mod=randomForest(Liver_mutation ~.,data=logLiver[folds !=j,]) # randomly take 9 folds as the training set for fitting the random forest model 
  pred.rf=predict(rf.mod,logLiver[folds ==j,]) # use the random forest model to predict the mutation densities for the test set which is the remaining 1 fold of the data
  cv.errors[j,2]=mse(Liver_mutation[folds ==j],pred.rf) # calculate the MSE for the random forest model
   }
  boxplot(cv.errors,names=c("Lrm","RF"),ylab="OOB MSE",cex.axis=1.2,cex.lab=1.4) # make the boxplot to show the MSE errors of linear regression model and random forest model
  title("A",adj=0,cex.main=1.5)
  # visulization of predicted fraction of rare snps and observed ones with 10 folds cross validation
  k=10
  colors <- rainbow(10) # define the colors for all points 
  plotchar <- seq(16,16+10,1) # define the shape for all points 
  pred=numeric() 
  plot(range(logLiver$Liver_mutation/88),range(logLiver$Liver_mutation/88), type="n", ylab="Predicted somatic mutation density(SOM score)",xlab="Observed somatic mutation density",cex.axis=1.2,cex.lab=1.4) # make a blank plot with the predefined x and y axes 
  for(j in 1:k){
  rf.mod=randomForest(Liver_mutation ~.,data=logLiver[folds !=j,]) # randomly take 9 folds as the training set for fitting the random forest model 
  points(logLiver[folds ==j,1]/88,predict(rf.mod,logLiver[folds ==j,])/88,pch=plotchar[j],col=colors[j]) } # use the remaining 1 fold as test set and add the points to the plot 
  legend("topleft", c("fold1","fold2","fold3","fold4","fold5","fold6","fold7","fold8","fold9","fold10"), cex=1.0, pch=plotchar,col=colors) # add the legend to the plot
  title("B",adj=0,cex.main=1.5)
  plot(1:length(vozone$varselect.interp),vozone$err.interp[1:length(vozone$varselect.interp)],type="l",ylab="OOB MSE",xlab ="Number of variables",,cex.lab=1.4,cex.axis=1.2) # plot the OOB MSE errors with the number of remaining features
  title("C",adj=0,cex.main=1.5)
  rf.mod=randomForest(Liver_mutation ~ .,data=logLiver, mtry=10,mtree=500, importance=TRUE) # training the RF model with the remaining features
  plot(1:rf.mod$ntree,rf.mod$mse,ylab="OOB MSE",xlab ="Number of trees",type="l",cex.lab=1.4,cex.axis=1.2) # plot the OOB MSE errors with the remaining  features and the number of trees
  title("D",adj=0,cex.main=1.5)
 }

  tiff("SupplementaryFigure3_liver_cancer.tiff",width=18,height=18,units = "cm",res=300,compression = "lzw+p",pointsize=9)
  Cross_validation(logLiver)
  dev.off()
