# Supplementary material for: A Dual Model for Prioritizing Cancer Mutations in the Non-coding Genome Based on Germline and Somatic Events
Source: PLoS Comput Biol. 2015 Nov 20;11(11):e1004583. doi: 10.1371/journal.pcbi.1004583 (PMC4654583; doi:10.1371/journal.pcbi.1004583)
Supplement: S1 Dataset — The total size and fraction of overlap (gene size/overlap size) were computed for each gene. Columns 1–7 correspond to chromosome, gene start, gene end, gene name, size of overlap and fraction of overlap. Genes with no overlap are excluded. All coordinates use HG19 genome assembly. pcgenemap-liver.tsv: protein coding genes, liver cancer; pcgenemap-lung.tsv: protein coding genes, lung cancer; pcgenemap-CLL.tsv: protein coding genes, CLL; pcgenemap-melanoma.tsv: protein coding genes, melanoma; lncRNAmap-liver.tsv: lncRNA genes, liver cancer; lncRNAmap-lung.tsv: lncRNA genes, lung cancer; lncRNAmap-CLL.tsv: lncRNA genes, CLL; lncRNAmap-melanoma.tsv: lncRNA genes, melanoma; sRNAmap-liver.tsv: small RNA genes, liver cancer; sRNAmap-lung.tsv: small RNA genes, lung cancer; sRNAmap-CLL.tsv: small RNA genes, CLL; sRNAmap-melanoma.tsv: small RNA genes, melanoma. R scripts: RFmodel_workflow.R; RF_SOM_validation.R; RF_SNP_validation.R. (ZIP) [file pcbi.1004583.s014.zip › suppl_files/Supplementary_data/lncRNAmap-melanoma.tsv]

chr1	990413	991496	RP11-54O7.14	1067	0.984317343173432
chr2	208461889	208464480	AC079767.2	2504	0.966049382716049
chr17	28444097	28444190	MIR3184	89	0.946808510638298
chr15	75192333	75193030	CTD-2235H24.2	650	0.931232091690544
chr17	45759783	45760049	RP11-138C9.1	246	0.921348314606742
chrX	24091379	24095525	RP11-479I1.4	3767	0.908367494574391
chr1	32636334	32642169	RP4-622L5.2	5295	0.907299520219328
chr17	37075054	37078022	RP1-56K13.3	2584	0.870326709329741
chr14	105235686	105236608	RP11-982M15.2	802	0.868905742145179
chr17	59147217	59147717	RP11-264B14.2	423	0.844311377245509
chr3	63997640	64001922	RP11-245J9.4	3556	0.830259164137287
chrX	2405023	2407012	RP11-325D5.3	1651	0.82964824120603
chr16	1408901	1411406	LA16c-316G12.2	2067	0.824820430965682
chr19	13041336	13044110	CTC-425F1.2	2229	0.803243243243243
chr19	47112534	47114036	CTB-12A17.3	1190	0.791749833666001
chr11	75282944	75283832	RP11-939C17.2	682	0.767154105736783
chr10	14885630	14886747	RP11-398C13.4	826	0.738819320214669
chr17	42396996	42397584	AC003043.2	420	0.713073005093379
chr12	121134927	121137344	RP11-173P15.3	1716	0.709677419354839
chr2	74729722	74731744	LBX2-AS1	1403	0.693524468610974
chr12	124192149	124192933	RP11-338K17.8	544	0.692993630573248
chr20	2637270	2637340	SNORD56	49	0.690140845070423
chr10	32635427	32636107	RP11-135A24.4	454	0.666666666666667
chr17	2118776	2119309	AC130689.5	351	0.657303370786517
chr15	40381033	40381587	RP11-521C20.3	357	0.643243243243243
chr10	70451421	70452698	RP11-119F7.4	819	0.640845070422535
chr3	176762649	176765711	TBL1XR1-AS1	1958	0.639242572641201
chr17	27048505	27049895	AC010761.8	882	0.634076204169662
chr19	1815248	1815872	CTB-31O20.3	389	0.6224
chr11	125827795	125828547	RP11-680F20.12	467	0.620185922974768
chr19	1413900	1414734	CTB-25B13.13	510	0.610778443113772
chr16	2144831	2147027	RP11-304L19.3	1330	0.605370960400546
chr14	51288598	51290219	RP11-286O18.1	973	0.599876695437731
chr19	48983104	48985571	CTC-273B12.8	1467	0.594408427876823
chr16	732416	732870	LA16c-313D11.11	266	0.584615384615385
chr19	50129251	50129696	CTB-33G10.11	256	0.573991031390135
chr17	79890274	79890934	RP11-498C9.13	379	0.573373676248109
chr17	33332107	33336762	RP5-837J1.2	2648	0.56872852233677
chr16	2647882	2649719	CTD-3126B10.1	1043	0.567464635473341
chr6	3138628	3153296	RP1-40E16.11	8274	0.564046628945395
chr13	114110944	114116670	DCUN1D2-AS1	3226	0.563296664920552
chr1	1634175	1669127	RP1-283E3.8	19497	0.557806196892971
chr6	7276264	7299105	RP11-69L16.4	12727	0.557175378688381
chr1	155180942	155183610	RP11-263K19.6	1479	0.554140127388535
chr3	14178644	14189548	RP11-434D12.1	5979	0.54828060522696
chr19	13124476	13125325	CTC-239J10.1	461	0.542352941176471
chr18	56065895	56067314	RP11-845C23.3	762	0.536619718309859
chr1	154551541	154552139	RP11-61L14.6	319	0.532554257095159
chr3	14186320	14189784	AC093495.4	1833	0.529004329004329
chr14	73957669	73960096	C14orf169	1284	0.528830313014827
chr16	2141437	2145426	RP11-304L19.1	2108	0.528320802005013
chr5	79424184	79439706	CTC-458I2.2	8151	0.525091799265606
chr19	46893772	46894109	AC007193.8	176	0.520710059171598
chr7	156461646	156469257	AC005534.9	3918	0.514713610089333
chr16	75142499	75144610	RP11-252E2.1	1082	0.512310606060606
chr17	27072587	27074670	AC010761.9	1065	0.511036468330134
chr11	102100582	102101653	RP11-864G5.3	547	0.510261194029851
chr14	90868867	90871579	RP11-471B22.2	1364	0.502764467379285
chr6	41759148	41759215	RP11-298J23.9	34	0.5
chr17	27076749	27077097	AC010761.10	174	0.498567335243553
chr16	71732470	71732604	SNORA70D	66	0.488888888888889
chr5	137682716	137685330	RP11-256P1.1	1277	0.488336520076482
chr15	90617747	90625439	RP11-617F23.1	3756	0.488236058754712
chr12	69235068	69237017	RP11-611O2.5	937	0.480512820512821
chr17	42751057	42753625	RP11-1072C15.4	1232	0.479564032697548
chr1	155279829	155280381	RP11-21N7.2	261	0.471971066907776
chr17	2288141	2289958	RP1-59D14.1	858	0.471947194719472
chr3	196666748	196669405	NCBP2-AS1	1240	0.466516177577126
chr2	122288457	122288583	RNU4ATAC	59	0.464566929133858
chr4	57896939	57931769	RP11-738E22.2	16052	0.460853837099136
chr2	242664030	242665108	AC114730.11	496	0.459684893419833
chr14	20919464	20920077	RP11-203M5.7	276	0.449511400651466
chr15	75917134	75918031	CTD-2026K11.3	403	0.448775055679287
chr16	48389597	48396648	AC141846.4	3143	0.445689166193988
chr11	70052397	70053496	RP11-805J14.5	487	0.442727272727273
chr21	43294865	43297722	AP001619.2	1260	0.440867739678097
chr16	53524952	53527880	RP11-44F14.11	1291	0.440764766131786
chr2	113089719	113091836	AC115115.2	930	0.439093484419263
chr19	1376772	1377519	AC004623.2	326	0.435828877005348
chr17	79801041	79801834	RP11-498C9.2	345	0.434508816120907
chr12	64540168	64541637	RP11-196H14.3	632	0.429931972789116
chr9	131938086	131938941	RP11-247A12.8	365	0.426401869158879
chr9	126768556	126771675	RP11-85O21.2	1313	0.420833333333333
chr19	7977533	7978403	CTD-3193O13.13	366	0.420206659012629
chr19	4454011	4455283	CTB-50L17.9	534	0.419481539670071
chr3	43391136	43393454	SNRK-AS1	967	0.416990081931867
chr2	54888148	54889929	AC093110.3	734	0.411896745230079
chr17	73814896	73816136	RP11-552F3.4	504	0.406124093473006
chr17	76851560	76851926	RP11-323N12.5	149	0.405994550408719
chr19	18642228	18643440	AC005387.3	492	0.40560593569662
chr16	2169208	2170249	RP11-304L19.2	422	0.404990403071017
chr19	35500023	35501430	AC020907.6	567	0.402698863636364
chr17	2116991	2117708	AC090617.1	289	0.402506963788301
chr17	3558915	3561386	RP11-235E17.6	994	0.40210355987055
chr12	53907768	53911392	RP11-793H13.3	1457	0.401931034482759
chr12	122217514	122241309	RP11-347I19.3	9541	0.400949739452009
chr19	3121114	3122126	AC005262.2	406	0.400789733464956
chr19	19366316	19367760	AC138430.2	576	0.398615916955017
chr17	74668024	74669740	RP11-318A15.2	683	0.39778683750728
chr16	29952206	29952361	CTD-2574D22.1	62	0.397435897435897
chr11	45927492	45928012	RP11-618K13.2	207	0.397312859884837
chr17	80545189	80546287	RP13-638C3.3	436	0.396724294813467
chr19	18668585	18672370	AC005253.2	1492	0.394083465398838
chr15	45333914	45350905	RP11-109D20.1	6652	0.391478342749529
chr6	3182978	3195990	RP1-40E16.9	5047	0.387842926304465
chr15	66782086	66784447	CTD-3185P2.1	905	0.383149872988992
chr22	38627326	38628254	RP1-5O6.5	353	0.379978471474704
chrX	18908414	18912615	PHKA2-AS1	1588	0.377915278438839
chr12	54388992	54390569	HOXC-AS2	596	0.377693282636248
chr1	27633257	27634278	RP11-4K3__A.2	385	0.376712328767123
chr16	30205213	30215631	SLX1A-SULT1A3	3916	0.37585180919474
chr19	582836	583498	AC009005.3	249	0.375565610859729
chr16	2162336	2163343	RP11-304L19.4	378	0.375
chr19	4347241	4354054	AC007292.4	2531	0.371441150572351
chr11	60609279	60618554	RP11-804A23.4	3444	0.371280724450194
chr17	47481443	47482559	RP11-1079K10.4	413	0.369740376007162
chr9	129278696	129281087	RP11-205K6.1	884	0.369565217391304
chr9	139141824	139143051	WI2-1959D15.1	452	0.368078175895765
chr14	104019758	104028214	RP11-894P9.2	3094	0.365850774506326
chr19	11121593	11126687	CTC-215O4.4	1855	0.364082433758587
chr1	150937736	150938734	RP11-316M1.12	362	0.362362362362362
chr11	73106604	73107481	RP11-809N8.2	318	0.362186788154898
chr13	113351145	113371989	RP11-144L2.1	7532	0.361333653154234
chr20	2637585	2637656	SNORD57	26	0.361111111111111
chr3	197765192	197766105	LMLN-AS1	329	0.359956236323851
chr2	242290755	242292519	AC005104.3	629	0.356373937677054
chr16	66754800	66765688	RP11-63M22.2	3880	0.35632289466434
chr16	48481815	48482309	RP11-44I10.6	176	0.355555555555556
chr1	160231534	160232568	RP11-574F21.2	367	0.354589371980676
chr19	10369785	10370721	CTD-2369P2.4	330	0.352187833511206
chr22	38616982	38618939	RP1-5O6.6	688	0.351378958120531
chr9	135644840	135645599	RP11-295G24.5	267	0.351315789473684
chr20	31037558	31041410	RP5-1184F4.5	1351	0.350635868154685
chr10	32555217	32558402	RP11-166N17.1	1111	0.348713119899561
chr2	144694640	144721723	AC016910.1	9426	0.348028356225078
chr15	63362224	63364110	RP11-244F12.2	655	0.347111817700053
chr12	49159977	49161106	RP11-579D7.2	391	0.346017699115044
chr16	19717673	19726705	AC002550.5	3124	0.34584302003764
chr17	1953565	1953674	hsa-mir-212	38	0.345454545454545
chr1	147229426	147230517	RP11-433J22.2	376	0.344322344322344
chr1	211665597	211666259	RP11-359E8.3	226	0.340874811463047
chr6	135516221	135517133	MYB-AS1	310	0.339539978094195
chr16	89458783	89478972	RP1-168P16.2	6836	0.338583457157008
chr6	41763707	41764356	RP11-298J23.6	220	0.338461538461538
chr16	21638063	21638723	CTB-31N19.3	223	0.337367624810893
chr12	56347469	56347884	RP11-973D8.3	140	0.336538461538462
chr19	18679316	18680185	AC005253.4	292	0.335632183908046
chr17	46137745	46138031	RP5-890E16.4	96	0.334494773519164
chr6	4599521	4602654	RP4-529N6.2	1048	0.334396936821953
chr6	53247135	53247532	RP11-96J19.3	133	0.334170854271357
chr14	100757453	100760993	RP11-638I2.6	1179	0.332956791866704
chr1	52259637	52264824	RP4-657D16.3	1723	0.332112567463377
chr10	75570442	75571556	RP11-574K11.18	370	0.331838565022422
chr9	16625674	16626388	RP11-62F24.1	237	0.331468531468531
chr19	36260046	36261930	AC002398.13	624	0.331034482758621
chr1	155166659	155175286	RP11-263K19.4	2851	0.330435790449699
chr19	15234971	15236985	AC003956.1	664	0.329528535980149
chr1	245003940	245018799	HNRNPU-AS1	4868	0.327590847913863
chr1	110171039	110172927	RP5-1160K1.6	618	0.327157226045527
chr9	134365873	134365958	RP11-334J6.4	28	0.325581395348837
chr2	176032632	176033250	AC096649.2	201	0.324717285945073
chr2	206854309	206865582	AC007679.3	3657	0.324374667376264
chr16	88762909	88765018	RP5-1142A6.5	682	0.323222748815166
chr19	4447301	4448214	CTB-50L17.7	294	0.321663019693654
chr15	45492523	45492830	CTD-2651B20.6	99	0.321428571428571
chr15	42824065	42825038	RP11-265N6.1	313	0.32135523613963
chr9	96301210	96322860	RP11-30L4.5	6951	0.321047526673133
chr11	63803442	63871125	RP11-21A7A.2	21708	0.320725725429939
chr10	65086093	65086670	RP11-444I9.4	185	0.320069204152249
chr11	68380367	68384179	CTD-2007L18.5	1214	0.318384474167322
chr3	169696324	169703503	SEC62-AS1	2286	0.318384401114206
chr3	114403427	114406456	ZBTB20-AS2	963	0.317821782178218
chr14	105934130	105936954	RP11-521B24.5	892	0.315752212389381
chr3	38144620	38164574	AP006309.4	6222	0.311801553495365
chr18	8406759	8406951	RP11-789C17.5	60	0.310880829015544
chr14	102299772	102305868	CTD-2017C7.1	1880	0.308348368049861
chr13	45911615	45911744	RP11-290D2.4	40	0.307692307692308
chr11	66027038	66029305	RP11-755F10.3	695	0.306437389770723
chr17	5328459	5336196	CTC-524C5.2	2353	0.304083742569139
chr19	4791757	4795571	AC005523.2	1157	0.303276539973788
chr2	206949329	206951288	AC007383.3	594	0.303061224489796
chr2	122287998	122290281	RP11-204L24.2	684	0.299474605954466
chr1	20969150	20978686	PINK1-AS	2856	0.299465240641711
chr11	43930842	43942494	RP11-613D13.7	3473	0.298034840813524
chr11	72411519	72416652	ARAP1-AS2	1529	0.297818465134398
chr1	40363417	40364770	RP1-118J21.5	401	0.29615952732644
chr17	27253293	27271767	RP11-20B24.5	5449	0.294939106901218
chr1	43850784	43854826	RP1-92O14.6	1192	0.294830571357903
chr12	113623429	113629966	RP11-545P7.4	1925	0.294432548179872
chr2	208091673	208093032	AC007879.4	400	0.294117647058824
chr17	41181274	41184051	CTD-3199J23.4	816	0.293736501079914
chr11	63534956	63536113	RP11-466C23.4	340	0.293609671848014
chr19	12799736	12800052	CTD-2659N19.2	93	0.293375394321767
chr14	75471422	75475184	RP11-950C14.3	1103	0.293117193728408
chr5	72742184	72742811	RP11-79P5.2	184	0.292993630573248
chr5	148727679	148737205	RP11-394O4.4	2783	0.292117140757846
chr1	32517892	32539075	RP11-277A4.4	6115	0.288661253776435
chr1	11901074	11908136	NPPA-AS1	2037	0.288404360753221
chr12	49658939	49667089	RP11-161H23.5	2349	0.288185498711814
chr9	16726812	16727522	RP11-62F24.2	204	0.286919831223629
chr9	108148969	108158299	RP11-287A8.6	2669	0.286035794662951
chr15	63836446	63893788	RP11-265M18.2	16399	0.28598085206564
chr15	71439989	71481381	RP11-673C5.2	11802	0.285120672577489
chr7	116712126	116786534	ST7-AS2	21211	0.285059603005013
chr19	305573	325706	CTD-3113P16.5	5725	0.284344889242078
chr17	4889761	4890619	RP5-1050D4.4	242	0.281722933643772
chr3	48701209	48706607	RP11-148G20.1	1512	0.280051861455825
chr17	36871581	36876525	CTB-58E17.9	1384	0.279878665318504
chr13	100426279	100427543	CLYBL-IT1	354	0.279841897233202
chr10	78318108	78320752	RP11-325D15.2	739	0.279395085066163
chr17	80560865	80562401	RP13-638C3.4	429	0.279115159401431
chr4	184908831	184909903	RP11-739P1.2	299	0.278657968313141
chr16	90036199	90038952	RP11-566K11.5	767	0.278503994190269
chr17	37558046	37562486	CTB-131K11.1	1233	0.277640171132628
chr22	18270418	18294263	XXbac-B461K10.4	6611	0.277237272498532
chr17	42193280	42197963	RP11-546M21.6	1294	0.276259607173356
chr6	2988201	2991401	RP1-90J20.7	882	0.275538894095595
chr1	21069480	21070455	RP5-930J4.4	267	0.273565573770492
chr16	731671	732551	LA16c-313D11.10	241	0.273552780930761
chr10	50042957	50044714	RP11-563N6.4	480	0.273037542662116
chr17	4922509	4923388	AC109333.10	240	0.272727272727273
chr7	30197147	30199150	AC007036.5	546	0.272455089820359
chr18	12984693	12991172	RP11-773H22.4	1763	0.272067901234568
chr16	87870138	87871269	RP4-536B24.2	307	0.271201413427562
chr10	77502498	77503513	RP11-367B6.2	275	0.270669291338583
chr20	32668955	32669754	RP1-64K7.4	216	0.27
chr17	19237621	19239440	RP11-135L13.4	490	0.269230769230769
chr19	39174513	39184246	CTB-186G2.4	2613	0.268440517772755
chr2	191745523	191746785	AC005540.3	339	0.268408551068884
chr5	124065403	124065848	RP11-436H11.3	118	0.26457399103139
chr16	68259872	68263048	RP11-96D1.11	836	0.263141328297136
chr1	206576565	206577294	RP11-421E17.3	192	0.263013698630137
chr2	63053199	63085573	AC007098.1	8470	0.261621621621622
chr19	18551920	18555242	CTD-3137H5.1	867	0.260908817333735
chr5	138700366	138705406	CTB-43P18.1	1310	0.259869073596509
chr14	58732083	58764852	RP11-349A22.5	8483	0.258864815379921
chr1	226028584	226034223	RP11-285F7.2	1458	0.258510638297872
chr12	56498398	56507689	RP11-603J24.17	2401	0.258394317692639
chr16	89972565	89984641	RP11-566K11.7	3112	0.257679887389252
chr14	21484931	21485921	RP11-998D10.2	255	0.257315842583249
chr1	10002981	10010032	RP11-84A14.4	1810	0.256664775950085
chr19	48707340	48716411	CTC-453G23.8	2308	0.254409171075838
chr1	236703394	236713580	RP11-385F5.4	2588	0.254049278492196
chr1	111981260	111983986	RP11-552M11.4	691	0.253392005867253
chr5	148872949	148884233	CTB-89H12.4	2858	0.253256535223748
chr2	63271057	63275775	AC009501.4	1194	0.253019707565162
chr16	81050397	81069364	RP11-303E16.3	4763	0.25110712779418
chr16	31142754	31143198	RP11-388M20.2	111	0.249438202247191
chr16	70413360	70433405	RP11-529K1.4	4979	0.248378728923476
chr7	150771829	150773617	RP11-148K1.12	444	0.248183342649525
chr20	33855688	33867846	RP4-614O4.11	3014	0.247882227156839
chr10	75764895	75787673	RP11-417O11.5	5646	0.247859870933755
chr16	68290065	68294346	RP11-96D1.7	1060	0.247547874824848
chr2	74212259	74213470	AC073046.25	299	0.246699669966997
chr1	160171989	160178659	RP11-536C5.7	1644	0.246439814120821
chr10	114710405	114711634	RP11-57H14.2	303	0.246341463414634
chr1	33815953	33828846	RP11-415J8.5	3161	0.245152784240732
chr19	14247991	14282079	CTB-55O6.12	8351	0.244976385344246
chr3	15477678	15485576	EAF1-AS1	1935	0.244967717432586
chr6	33217311	33222766	HCG25	1335	0.244684750733138
chr14	58731380	58736399	CTD-2002H8.2	1224	0.243824701195219
chr9	16473186	16476235	RP11-183I6.2	743	0.243606557377049
chr10	103570752	103571371	RP11-190J1.7	151	0.243548387096774
chr1	1252961	1254069	RP5-890O3.9	270	0.24346257889991
chr17	7466604	7482033	SENP3-EIF4A1	3747	0.242838626053143
chr20	60880488	60881381	RP11-157P1.4	215	0.240492170022371
chr12	6772426	6781235	RP4-761J14.8	2118	0.240408626560726
chr6	43181539	43191598	RP3-330M21.5	2414	0.239960238568588
chr16	48593572	48621314	RP11-44I10.3	6656	0.239916375301878
chr12	52203789	52206648	RP11-923I11.1	686	0.23986013986014
chr15	81188531	81241208	RP11-351M8.2	12611	0.239397851095334
chr3	114591961	114595361	ZBTB20-AS3	814	0.23934137018524
chr4	2936626	2963465	NOP14-AS1	6416	0.239046199701937
chr11	18621334	18631802	SPTY2D1-AS1	2499	0.238704747349317
chr17	79202507	79207783	AC027601.1	1256	0.238014023119197
chr11	118914899	118916205	RP11-110I1.6	311	0.237949502677888
chr11	73116342	73121727	RP11-809N8.4	1272	0.236167842554772
chr6	53367983	53371717	RP1-27K12.4	881	0.235876840696118
chr11	74952563	74954742	TPBGL	513	0.235321100917431
chr15	64982366	64995393	RP11-330L19.4	3059	0.234801964998465
chr12	49483991	49487095	RP11-386G11.8	727	0.234138486312399
chr8	100808843	100811415	RP11-402L5.1	601	0.233579479207151
chr17	36757302	36758954	CTB-58E17.2	386	0.2335148215366
chr8	10586824	10628902	CTD-2135J3.3	9818	0.233323035243233
chr6	41997791	41999120	RP11-533O20.2	310	0.233082706766917
chr7	135611203	135617629	AC015987.1	1492	0.232145635599813
chr1	153615538	153618305	RP1-178F15.3	642	0.231936416184971
chr5	134374528	134375737	CTC-276P9.1	280	0.231404958677686
chr14	53241955	53244458	RP11-589M4.1	579	0.231230031948882
chr19	14513529	14519535	CTC-548K16.5	1375	0.228899617113368
chr17	59537585	59540745	RP11-15K2.2	722	0.228408731414109
chr15	41199009	41201540	RP11-540O11.1	578	0.22827804107425
chr14	23825615	23826212	RP11-124D2.3	136	0.22742474916388
chr11	116706833	116726445	AP006216.12	4452	0.22699230102483
chr21	30723955	30734215	BACH1-IT1	2328	0.226878471883832
chr3	195384933	195460422	AC069513.3	17114	0.226705523910452
chr19	615886	617159	AC005559.2	287	0.225274725274725
chr19	17317947	17318819	CTD-3032J10.3	196	0.224513172966781
chr10	114447364	114511234	RP11-25C19.1	14298	0.223857462698251
chr7	27286987	27290112	RP1-170O19.19	696	0.222648752399232
chr17	4067204	4068007	RP11-810M2.2	179	0.222636815920398
chr6	45227825	45228305	RP11-394I17.1	107	0.222453222453222
chr5	124255640	124257291	RP11-284A20.1	367	0.222154963680387
chr8	28910034	28911276	CTD-2647L4.3	276	0.222043443282381
chr16	22094577	22103552	RP11-101E7.2	1993	0.222036541889483
chr12	49388933	49390117	RP11-386G11.3	261	0.220253164556962
chr3	49022482	49027421	RP13-131K19.2	1088	0.220242914979757
chr16	47333358	47351725	RP11-474B12.1	4037	0.219784407665505
chr16	69497747	69500167	RP11-140H17.1	530	0.218917802560925
chr17	42276250	42293933	CTB-175E5.7	3868	0.218728794390409
chr17	57183959	57195628	AC099850.1	2533	0.217052270779777
chr16	89363916	89364724	AC137932.5	175	0.216316440049444
chr12	53835525	53861312	RP11-793H13.8	5554	0.21537149061579
chr1	116971673	117105789	RP4-655J12.5	28692	0.213932611078387
chr17	7476144	7485342	RP11-186B7.4	1964	0.213501467550821
chr16	30887087	30906537	AC106782.20	4121	0.211865713845047
chr21	45141573	45152146	AP001052.9	2229	0.210800075657273
chr1	95448745	95492759	RP4-639F20.3	9271	0.210632738839032
chr10	120968043	120971272	RP11-567J24.4	679	0.210216718266254
chr7	40577726	40586527	AC004988.1	1845	0.20961145194274
chr16	30886543	30906541	MIR4519	4160	0.208010400520026
chr20	30274019	30304628	RP11-243J16.7	6367	0.208003920287488
chr17	27971814	27972865	RP11-68I3.11	218	0.20722433460076
chr12	56512752	56513723	RP11-603J24.6	201	0.20679012345679
chr17	46620913	46628610	HOXB-AS1	1590	0.206547155105222
chr22	38453187	38469947	RP5-1039K5.13	3451	0.205894636358213
chr17	59439029	59477604	RP11-332H18.5	7942	0.205879303193696
chr14	64980872	65007086	RP11-973N13.4	5391	0.205645622735075
chr1	161054255	161057361	RP11-544M22.8	633	0.203733504988735
chr5	167392192	167394091	CTB-77H17.1	387	0.203684210526316
chr1	112999440	113006078	RP4-671G15.3	1352	0.203645127278205
chr17	46024168	46025641	RP11-6N17.6	299	0.202849389416554
chr16	27690261	27730104	CTD-2049O4.1	8064	0.202389318341532
chr9	34568013	34582827	RP11-296L22.4	2983	0.201349983125211
chr11	46138129	46138869	RP11-702F3.1	149	0.201079622132254
chr9	139957987	139959033	RP11-229P13.23	210	0.200573065902579
chr17	48211104	48227991	PPP1R9B	3384	0.200378967314069
chr21	34100426	34115433	GCFC1-AS1	3006	0.200293176972281
chr17	57477849	57480664	RP11-567L7.5	563	0.199928977272727
chr20	33804634	33865934	MMP24-AS1	12250	0.199833607934618
chrX	41379289	41381589	CASK-AS1	459	0.199478487614081
chr5	167656588	167659362	CTB-178M22.2	553	0.199279279279279
chr21	34931848	34950669	AP000304.2	3743	0.1988630326214
chr6	2989960	2999368	RP1-90J20.8	1869	0.198639600382612
chr19	19101702	19104419	AC004447.2	536	0.197203826342899
chr17	37329543	37333756	RP5-906A24.2	828	0.196487897484575
chr14	91141462	91142638	RP11-661G16.1	231	0.196261682242991
chr8	102698775	102701321	KB-1107E3.1	499	0.195916764821358
chr16	28986294	28990145	RP11-264B17.4	754	0.195742471443406
chr2	224830418	224832423	AC073641.2	390	0.194416749750748
chr6	4226935	4227505	RP11-625P7.1	111	0.194395796847636
chr16	28841933	28848521	RP11-24N18.1	1274	0.193352557292457
chr17	48770809	48772810	RP11-294J22.6	387	0.193306693306693
chr18	77100258	77103972	RP11-800A18.4	718	0.193270524899058
chr7	100032880	100034133	RP11-758P17.2	242	0.192982456140351
chr15	40756392	40758925	RP11-64K12.8	486	0.191791633780584
chr19	34873966	34893064	RP11-618P17.3	3651	0.19116184093408
chr7	27147396	27173921	HOXA-AS2	5060	0.190756239161577
chr17	61044178	61045910	RP11-180P8.3	330	0.190421234852856
chr17	27467501	27482507	RP11-321A17.4	2856	0.190311188112214
chr11	2965668	2966753	AC131971.3	206	0.189686924493554
chr17	16342136	16381992	C17orf76-AS1	7557	0.189602830117671
chr17	46800530	46802819	HOXB-AS5	433	0.189082969432314
chrX	48557354	48595570	AF196970.3	7177	0.187796007012586
chr13	114123216	114130450	DCUN1D2-AS2	1358	0.187698686938493
chr11	63885744	63886682	RP11-21A7A.3	176	0.187433439829606
chr19	1392169	1396466	AC005329.7	804	0.187063750581666
chr19	1268165	1270240	CIRBP-AS1	387	0.186416184971098
chr16	56226526	56228430	CTD-2050B12.2	355	0.186351706036745
chr8	145538253	145538801	GS1-393G12.12	102	0.185792349726776
chr6	3594481	3624981	RP1-223B1.1	5655	0.185403757253861
chr12	57643392	57690267	RP11-123K3.4	8649	0.184508063827972
chr16	30959707	30967832	AC135048.13	1499	0.184469603741078
chr16	2604976	2606106	RP11-20I23.11	208	0.183908045977011
chr5	66563850	66566010	CTD-2187J20.1	397	0.183711244794077
chr19	3544197	3557567	AC005786.7	2456	0.183681100889986
chr2	216582766	216584147	AC093850.2	253	0.183068017366136
chr21	38593720	38610045	AP001432.14	2986	0.182898444199436
chr22	35796135	35806001	CTA-286B10.7	1803	0.182730313165096
chr1	151673502	151680862	RP11-98D18.1	1345	0.182719739165874
chr17	2278355	2282600	RP1-59D14.5	775	0.182524729156853
chr1	65532310	65533420	RP4-535B20.1	202	0.181818181818182
chr1	17733256	17733878	RP1-20B21.4	113	0.181380417335474
chr17	25952510	25953464	RP11-19P22.8	173	0.181151832460733
chr16	72840887	72843538	RP5-991G20.2	480	0.180995475113122
chr16	68258616	68261637	RP11-96D1.10	545	0.180344142951688
chr10	75556276	75561157	RP11-574K11.16	877	0.179639492011471
chr14	58865275	58893843	RP11-517O13.1	5131	0.179600266022612
chr12	52242007	52246513	RP11-923I11.5	808	0.179276680718882
chrX	129003040	129091504	RP4-537K23.4	15852	0.179189509975697
chr10	76762813	76784932	RP11-77G23.2	3960	0.179023508137432
chr15	41309005	41320091	RP11-540O11.4	1984	0.178948317849734
chr7	26411764	26416321	AC004540.4	814	0.17858709960509
chr13	101187995	101232371	RP11-151A6.4	7915	0.178358158505532
chr8	144915440	144916233	RP11-299M14.2	141	0.177581863979849
chr11	67119043	67141055	AP003419.11	3909	0.177576886385318
chr10	29095876	29097148	RP11-478H13.3	226	0.177533385703064
chr19	36237958	36244316	AC002398.11	1123	0.176600094354458
chr11	66032248	66033137	RP11-867G23.1	157	0.176404494382022
chr6	31626106	31628498	C6orf47-AS1	421	0.175929795236105
chr11	18427156	18428278	AC084117.3	197	0.175422974176313
chr12	52452243	52453287	RP11-1100L3.8	183	0.17511961722488
chr17	40192731	40195135	CTD-2132N18.2	420	0.174636174636175
chr11	203623	205470	RP11-304M2.5	322	0.174242424242424
chr14	69093883	69095162	CTD-2325P2.4	223	0.17421875
chr22	20052075	20053228	AC006547.15	201	0.174176776429809
chr17	40420605	40421825	RP11-358B23.5	212	0.173628173628174
chr13	76123909	76381256	RP11-29G8.3	44596	0.17329064146603
chr3	159944270	159945841	RP11-431I8.1	270	0.17175572519084
chr12	104656092	104674500	RP11-818F20.5	3142	0.170677386061166
chr8	22842109	22876848	RP11-875O11.1	5909	0.170092112838227
chr9	134907273	134952977	RP11-32B11.2	7770	0.170003281916639
chr3	64430158	64431152	RP11-14D22.2	169	0.169849246231156
chr2	174031174	174146764	MLK7-AS1	19632	0.169840212473289
chr17	15691101	15691519	CTD-3157E16.1	71	0.16945107398568
chr1	9961518	9962174	RP11-84A14.2	111	0.168949771689498
chr12	56423433	56435590	RP11-603J24.4	2054	0.168942260240171
chr5	172189983	172204777	RP11-779O18.3	2491	0.168367691787766
chr18	77797387	77853362	RP11-795F19.1	9424	0.168357867657568
chr16	88579368	88597461	RP11-21B21.4	3044	0.168232563280646
chr20	30155510	30161066	HM13-AS1	933	0.167896346949793
chr11	72065560	72074599	RP11-45F15.2	1517	0.167809734513274
chr18	8635177	8636345	RP11-661O13.1	195	0.166809238665526
chr6	20756334	20800925	RP3-348I23.2	7436	0.1667563688554
chr2	47126414	47135817	AC016722.4	1567	0.166631220757125
chr16	28968008	28978204	RP11-264B17.2	1694	0.166127292340885
chr20	31169765	31181702	RP11-410N8.1	1975	0.16543809683364
chr15	59980716	59981617	RP11-361D15.2	149	0.165188470066519
chr5	153708997	153825410	CTB-157D17.1	19095	0.164026663459721
chr3	196158235	196160242	UBXN7-AS1	329	0.163844621513944
chr11	66433507	66435845	RP11-658F2.8	382	0.163317657118427
chr2	206621193	206628730	AC007362.3	1226	0.162642610772088
chr10	102762051	102767512	RP11-108L7.7	888	0.162577810325888
chr8	41467211	41479021	RP11-360L9.8	1917	0.162306324612649
chr2	220346795	220381599	AC053503.11	5643	0.162131877603793
chr9	6902670	6978859	RP11-403H13.1	12330	0.161832261451634
chr17	27887565	28034108	RP11-68I3.2	23687	0.161637460421443
chr2	101338683	101339344	AC092168.4	107	0.161631419939577
chr1	204246133	204247076	RP11-203F10.5	152	0.161016949152542
chr17	1992975	2004854	RP11-667K14.5	1902	0.16010101010101
chr17	26925808	26944393	SPAG5-AS1	2973	0.159959109006779
chr20	18294409	18295755	RP4-568F9.3	215	0.159613956941351
chr5	176865504	176874700	PRR7-AS1	1466	0.159399804284006
chr8	23046792	23048188	RP11-1149O23.2	222	0.158911954187545
chr7	128808053	128809538	RP11-286H14.6	235	0.15814266487214
chr20	3087559	3131513	UBOX5-AS1	6946	0.158025253099761
chr19	4061613	4062747	CTD-2622I13.3	179	0.157709251101322
chr7	91829328	91836171	AC000120.7	1079	0.157656341320865
chr17	1898908	1906832	CTD-2545H1.2	1242	0.156719242902208
chr9	99265149	99265812	RP11-172F4.5	104	0.156626506024096
chr22	46463236	46465771	RP6-109B7.4	397	0.156545741324921
chr17	55599609	55600958	RP11-118E18.2	211	0.156296296296296
chr10	131702617	131703216	RP11-234G16.2	93	0.155
chr13	114873044	114874295	RASA3-IT1	194	0.154952076677316
chr17	36859733	36862514	CTB-58E17.3	431	0.154924514737599
chr22	42227219	42230669	RP5-821D11.7	534	0.154737757171834
chr1	172109461	172113934	DNM3OS	692	0.154671434957532
chr17	42980529	42981914	AC015936.3	214	0.154401154401154
chr2	46795395	46807377	RP11-417F21.1	1847	0.154135024618209
chrX	133733487	133740284	RP11-308B5.2	1046	0.153868784936746
chr9	129976314	129984186	RP13-225O21.2	1211	0.153816842372666
chr3	114172440	114238979	RP11-197K3.1	10231	0.15375713856327
chr17	79171193	79174088	RP11-455O6.2	445	0.153660220994475
chr16	2989715	3004277	LA16c-321D4.2	2230	0.15312778960379
chr1	116916755	116917283	RP4-655J12.3	81	0.153119092627599
chr17	28088121	28114854	RP11-82O19.1	4090	0.152988703523603
chr12	56551234	56553431	RP11-603J24.18	336	0.152866242038217
chr17	76103479	76107880	RP11-153A23.6	672	0.152657882780554
chr16	54067909	54088495	RP11-357N13.1	3142	0.152620585806577
chr1	53753696	53755378	RP4-784A16.2	256	0.152109328579917
chr7	27169596	27195542	HOXA-AS3	3944	0.152002158245655
chr14	77245295	77248592	RP11-488C13.7	501	0.151910248635537
chr12	3258963	3260642	TSPAN9-IT1	254	0.151190476190476
chr1	16049214	16063391	RP11-288I21.1	2140	0.150938073070955
chr3	185796959	185798736	ETV5-AS1	268	0.150731158605174
chr3	58148274	58156363	FLNB-AS1	1217	0.150432632880099
chr12	56544580	56552004	RP11-603J24.14	1116	0.15030303030303
chr19	12907637	12912663	CTD-2659N19.10	754	0.149990053709966
chr11	18022089	18044478	RP1-59M18.2	3355	0.149843680214381
chr12	54670415	54738867	RP11-968A15.8	10207	0.14910960805224
chr1	202099159	202100553	RP11-294K24.4	208	0.14910394265233
chr11	118382626	118401809	RP11-770J1.3	2860	0.149082568807339
chr16	28986125	29002096	RP11-264B17.3	2379	0.148948159278738
chr19	34839261	34850317	AC010504.2	1639	0.148231889300895
chr8	100103966	100106288	CTD-2340D6.2	344	0.148084373654757
chr11	67818207	67821229	RP11-802E16.3	447	0.147866357922593
chr17	65240953	65241922	RP11-401F2.3	143	0.147422680412371
chr19	5978414	6020374	CTC-232P5.1	6175	0.147160458521008
chr15	86621974	86623023	RP11-553E24.3	154	0.146666666666667
chr14	75593856	75603633	RP11-950C14.7	1433	0.14655348742074
chr16	70010200	70099851	PDXDC2P	13122	0.146365948333556
chr17	2135974	2136904	AL450226.2	136	0.146079484425349
chr2	233624856	233632659	AC064852.4	1140	0.146078933880062
chr11	17716814	17718487	RP11-358H18.2	244	0.145758661887694
chr17	79825597	79826428	RP11-498C9.3	121	0.145432692307692
chr14	23451907	23468287	RP11-298I3.4	2381	0.145351321653135
chr6	524171	525581	RP1-20B11.2	205	0.145287030474841
chr5	124073092	124073698	RP11-436H11.6	88	0.14497528830313
chr3	51995228	52008047	RP11-155D18.12	1856	0.144773790951638
chr14	92524896	92525877	RP11-529H20.5	142	0.144602851323829
chr14	74964886	74967501	RP3-449M8.3	378	0.144495412844037
chr1	212797626	212800113	RP11-338C15.5	359	0.144292604501608
chr14	20942948	20945248	RP11-203M5.8	332	0.144285093437636
chr15	43031316	43035400	CTD-2036P10.3	589	0.144186046511628
chr14	70833571	70839810	RP11-718G2.4	898	0.143910256410256
chr10	78647802	78740382	RP11-443A13.5	13319	0.143863211674102
chr19	6386773	6390411	CTB-180A7.6	523	0.143720802418247
chr9	34521525	34524239	RP11-296L22.8	390	0.143646408839779
chr16	23617162	23635428	CTD-2196E14.3	2618	0.143318552581157
chr16	89050440	89061777	CTD-2555A7.1	1613	0.142264949726583
chr14	99978838	99979913	RP11-688G15.3	153	0.142193308550186
chr9	14317084	14357907	RP11-120J1.1	5793	0.141901822457378
chr22	38082421	38170137	RP1-37E16.12	12445	0.14187671716999
chr10	78197166	78198533	RP11-369F10.2	194	0.141812865497076
chr14	64889653	64915275	CTD-2555O16.2	3632	0.141747648596964
chr19	13250431	13251961	CTC-250I14.3	217	0.141737426518615
chr19	8024007	8024896	CTD-3193O13.14	126	0.141573033707865
chr16	73265954	73267869	AC140912.1	270	0.140918580375783
chr2	106462990	106473633	AC009505.2	1498	0.140736565201052
chr19	16721222	16747342	CTC-429P9.2	3650	0.139734313387696
chr22	42665759	42671202	Z83851.3	757	0.139052167523879
chr17	16285466	16285983	RP11-138I1.4	72	0.138996138996139
chr21	37732928	37734338	AP000692.9	196	0.138908575478384
chr19	4838344	4838919	CTC-518P12.6	80	0.138888888888889
chr14	76280845	76314041	RP11-270M14.4	4604	0.138687230773865
chr2	201827986	201873825	AC005037.3	6351	0.138547120418848
chr17	6888813	6922733	RP11-589P10.7	4687	0.138173992512013
chr19	18255332	18262498	AC007192.6	989	0.137993581693875
chr10	75573276	75574495	RP11-574K11.5	168	0.137704918032787
chr1	26496438	26498312	RP11-96L14.7	258	0.1376
chr10	15139236	15181817	RP11-455B2.7	5852	0.137428960593678
chr16	67572460	67574009	CTD-2012K14.2	213	0.13741935483871
chr16	31193832	31194606	RP11-388M20.6	106	0.136774193548387
chr17	7342478	7346646	RP11-104H15.8	570	0.136723434876469
chr19	3753838	3756515	AC005954.4	366	0.136669156086632
chr1	151512992	151534331	RP11-74C1.4	2910	0.136363636363636
chr5	123791066	123795791	CTD-2308B18.4	643	0.136055861193398
chr1	43913447	43914315	SZT2-AS1	118	0.135788262370541
chr9	123970072	124027464	RP11-477J21.5	7793	0.135783109438433
chr17	49119885	49162832	RP11-481C4.1	5819	0.135489429077023
chr9	112137746	112141260	RP11-18A3.4	475	0.135135135135135
chr11	72466374	72477338	RP11-31L22.7	1480	0.134974920200638
chr12	56513817	56523403	RP11-603J24.5	1292	0.1347658287264
chr22	40761043	40786467	RP5-1042K10.13	3418	0.134434611602753
chr1	11203955	11209594	MTOR-AS1	756	0.134042553191489
chr4	39114297	39128438	RP11-360F5.1	1888	0.133503040588318
chr1	145541593	145542229	RP11-315I20.3	85	0.133437990580848
chr12	56556143	56584068	RP11-977G19.5	3722	0.133280813578744
chr9	131486724	131495473	RP11-545E17.3	1166	0.133257142857143
chr12	106639391	106640734	RP11-651L5.2	179	0.133184523809524
chr17	36606638	36608688	AC124789.1	273	0.133105802047782
chr16	70190243	70207351	RP11-296I10.3	2276	0.133029399731136
chr10	121094006	121095639	RP11-79M19.2	217	0.132802937576499
chr5	179022905	179030742	RP11-1379J22.2	1040	0.132686909926002
chr9	34979685	34982541	RP11-392A14.7	379	0.132656632831642
chr15	75503642	75504508	RP11-69H7.3	115	0.132641291810842
chr8	99973656	99980512	RP11-44N12.2	907	0.132273589033105
chr16	71757083	71758133	RP11-432I5.8	139	0.132254995242626
chr12	49392150	49412988	RP11-386G11.5	2756	0.132252027448534
chr17	66409783	66489811	RP11-120M18.2	10573	0.132114608454435
chr5	123984590	124036931	RP11-43D2.6	6910	0.132016353979596
chr17	40127182	40129749	RP11-229E13.2	338	0.131619937694704
chr3	57614537	57640645	RP11-755B10.2	3434	0.131525527595848
chr17	41622153	41687706	RP11-392O1.4	8595	0.131113280654117
chr3	49017351	49021418	RP13-131K19.1	533	0.13102261553589
chr6	3051335	3053998	RP1-40E16.3	347	0.130255255255255
chr12	54747576	54860769	RP11-753H16.5	14693	0.129803699842748
chr1	23346640	23414551	RP1-184J9.2	8786	0.129373306632112
chr17	5267610	5274921	RP11-420A6.2	944	0.12910284463895
chr1	235582830	235590298	RP11-293G6__A.2	964	0.129066809479181
chr19	47987539	48004854	NAPA-AS1	2234	0.129013629013629
chr9	34084330	34096676	RP11-537H15.3	1591	0.128857212278286
chr15	58357423	58363241	CTD-2330J20.2	748	0.128544423440454
chr15	72571208	72644135	RP11-106M3.3	9348	0.12818121983326
chr15	44694883	44719342	RP11-516C1.1	3134	0.12812755519215
chr7	98610788	98645863	AC004893.11	4491	0.128036264112213
chr4	1976363	1976487	SCARNA22	16	0.128
chr16	58150789	58153257	CTB-134F13.1	316	0.127987039287161
chr4	146563488	146571776	RP11-557J10.4	1058	0.127639039691157
chr1	27852316	27857072	RP1-159A19.4	607	0.127601429472357
chr16	29819966	29823359	AC009133.14	433	0.127578078962876
chr4	756175	775637	RP11-440L14.1	2476	0.12721574269126
chr18	60040127	60045363	RP11-640A1.3	666	0.127172045063968
chr12	117890817	117894791	RP11-227B21.2	504	0.126792452830189
chr2	202978349	202981781	AC079354.3	435	0.126711331197204
chr11	128561575	128565918	FLI1-AS1	550	0.126611418047882
chr10	75855924	75862305	RP11-178G16.2	807	0.126449388906299
chr11	72121760	72123123	RP11-7N14.1	172	0.126099706744868
chr15	43891590	43897099	AC011330.12	694	0.125952813067151
chr16	30194826	30196278	RP11-455F5.5	183	0.125946317962836
chr8	130844547	130856750	RP11-473O4.5	1534	0.12569649295313
chr9	130630143	130649066	RP11-203J24.9	2375	0.125502008032129
chr19	10362944	10395784	CTD-2369P2.5	4121	0.125483389665357
chr11	77726761	77727541	RP11-7I15.3	98	0.125480153649168
chr17	56402811	56493127	BZRAP1-AS1	11320	0.125336315422346
chr11	856880	859795	RP11-1391J7.1	365	0.12517146776406
chr17	59111997	59147483	RP11-264B14.1	4438	0.125059881083214
chr9	102677359	102692178	RP11-60I3.4	1848	0.124696356275304
chr12	65996649	66006777	RP11-221N13.3	1262	0.124592753480107
chr12	54656399	54672847	RP11-968A15.2	2049	0.124566842969177
chr19	36031640	36036931	AD000090.2	659	0.124527588813303
chr16	69201007	69265033	RP11-70O5.1	7950	0.124166367313789
chr19	13263885	13265007	CTC-250I14.6	139	0.123775601068566
chr7	36637440	36639726	AOAH-IT1	283	0.123742894621775
chr11	64418767	64423783	AP001092.5	619	0.123380506278653
chr14	35343549	35345665	RP11-73E17.2	261	0.123287671232877
chr1	43302603	43312033	RP11-342M1.2	1162	0.123210688156081
chr17	43699274	43893909	RP11-105N13.4	23958	0.123091308904827
chr3	38492518	38496311	ACVR2B-AS1	466	0.122825513969425
chr17	27966645	27967843	RP11-68I3.5	147	0.122602168473728
chr11	72396120	72404853	ARAP1-AS1	1069	0.122395237004809
chr6	76164660	76168616	RP11-415D17.4	484	0.122314885013899
chr2	219191612	219222689	AC021016.8	3792	0.122015573717742
chr5	124070311	124070868	RP11-436H11.5	68	0.121863799283154
chr19	49414187	49422148	NUCB1-AS1	970	0.121828686259734
chr5	167364722	167380474	CTC-353G13.1	1919	0.121818066400051
chr1	43300352	43312093	RP11-342M1.4	1429	0.121699880769886
chr16	3053432	3055102	LA16c-380H5.2	203	0.121484141232795
chr8	145106167	145118735	OPLAH	1524	0.121250696157212
chrX	32773057	32774517	DMD-AS3	177	0.121149897330595
chr12	6619441	6619688	SCARNA10	30	0.120967741935484
chr21	33650174	33653299	MIS18A-AS1	378	0.120921305182342
chr10	71335563	71336910	RP11-343J3.2	163	0.120919881305638
chr9	6415145	6449558	RP11-307L3.4	4159	0.120851978845819
chr1	161123550	161129139	RP11-297K8.2	675	0.120751341681574
chr11	119206959	119208019	RP11-334E6.10	128	0.120640904806786
chr19	17263398	17278861	CTD-3032J10.2	1859	0.120214692188308
chr16	54032225	54033881	RP11-357N13.2	199	0.12009656004828
chr1	44165436	44173809	KDM4A-AS1	1003	0.119775495581562
chr17	426380	443816	RP5-1029F21.4	2088	0.11974536904284
chr15	44819455	44829121	RP11-151N17.2	1157	0.119685528085238
chr11	43851259	43902276	RP11-613D13.5	6091	0.1193892351719
chr16	68111243	68156174	RP11-67A1.2	5347	0.119002047538503
chr3	114070658	114107825	ZBTB20-AS1	4419	0.118892595781317
chr11	9779839	9832866	SBF2-AS1	6301	0.118824017500189
chr6	90383188	90385502	RP1-122O8.7	275	0.118790496760259
chrX	103172005	103174131	LL0XNC01-116E7.2	252	0.118476727785614
chr11	8714904	8718154	RP11-152H18.3	384	0.118117502306982
chr9	130853248	130856736	RP11-379C10.4	412	0.118085411292634
chr22	31857650	31860190	RP11-247I13.8	300	0.118063754427391
chr5	179390615	179391419	CTC-563A5.2	95	0.118012422360248
chr13	23993110	24002818	SACS-AS1	1145	0.117931815840972
chr2	64871746	64873832	AC007365.3	246	0.117872544321993
chr12	123728734	123746030	RP11-282O18.3	2038	0.117823900098283
chr1	46921495	46948147	LINC00505	3117	0.116947435560725
chr3	63989698	63997824	PSMD6-AS2	949	0.11677125630614
chr3	194353652	194366130	AC046143.3	1453	0.116435611827871
chr16	15777147	15778427	CTB-193M12.3	149	0.116315378610461
chr12	94561782	94579820	RP11-74K11.2	2096	0.116192693608293
chr2	43456712	43460533	AC010883.5	444	0.116169544740973
chr17	59208065	59213325	RP11-136H19.1	611	0.116137616422733
chr10	120789351	120790661	RP11-498J9.4	152	0.115942028985507
chr20	35141012	35154533	RP5-977B1.12	1564	0.11566336340778
chr7	40815157	40824816	AC005160.3	1113	0.115217391304348
chr3	127794653	127797899	RUVBL1-AS1	374	0.115183246073298
chr16	23073706	23075494	RP11-20G6.3	206	0.1151481274455
chr6	4186858	4188343	RP3-400B16.3	171	0.11507402422611
chr3	142184157	142191179	RP11-383G6.3	808	0.115050548198775
chr10	75255283	75279828	RP11-137L10.6	2821	0.114927075694614
chrX	17570470	17575508	NHS-AS1	579	0.114903750744195
chr1	1072397	1079436	RP11-465B22.5	806	0.114488636363636
chr22	38428172	38430235	RP5-1039K5.16	236	0.114341085271318
chr6	4492041	4496003	RP11-274H24.1	453	0.114307342922029
chr11	107975801	107992411	RP11-144G7.2	1898	0.114261633857083
chr21	38176285	38178585	HLCS-IT1	262	0.113863537592351
chr20	31430934	31442063	RP5-1085F17.4	1267	0.113836477987421
chr17	40306618	40307990	RP11-358B23.1	156	0.113619810633649
chr14	65548752	65560930	RP11-840I19.3	1383	0.113556121192216
chr16	47178234	47196658	RP11-329J18.2	2088	0.113324287652646
chr4	89630940	89651254	FAM13A-AS1	2302	0.113315284272705
chr12	102348776	102356168	RP11-554E23.2	837	0.113215203570945
chr2	144433734	144498863	RP11-434H14.1	7359	0.112989405803777
chr16	3651122	3659555	RP11-461A8.5	952	0.112876452454351
chr12	133398773	133424778	RP11-46H11.10	2932	0.112743213104668
chr20	44650415	44656438	RP11-465L10.7	679	0.112715803452855
chr17	1085187	1088380	AC016292.1	359	0.112398246712586
chr15	70613915	70619081	RP11-543G18.1	580	0.112250822527579
chr5	34656517	34657355	CTD-2024P10.1	94	0.112038140643623
chr6	110545499	110552835	RP11-315C6.3	822	0.112034891645087
chr16	15820531	15826850	AF001548.5	708	0.112025316455696
chr5	158412814	158414207	CTD-2363C16.2	156	0.111908177905308
chr22	31832963	31835893	RP11-247I13.7	328	0.111907198908222
chr22	40768668	40784294	RP5-1042K10.10	1746	0.111729698598579
chr9	3647335	3648338	RP11-509J21.2	112	0.111553784860558
chr1	230394440	230404229	RP5-956O18.2	1092	0.111542390194076
chr2	191541670	191573442	AC006460.2	3541	0.11144682592138
chr10	102740264	102745371	RP11-108L7.4	569	0.111393891934221
chr1	2143610	2144013	RP11-181G12.5	45	0.111386138613861
chr17	78325628	78388968	CTD-2047H16.4	7052	0.111333891160544
chr10	72976981	72977969	RP11-790G19.2	110	0.111223458038423
chr5	176921996	176930648	RP11-1334A24.6	961	0.111059748064255
chr17	30200945	30213685	CTC-542B22.2	1415	0.111058786594459
chr15	72577068	72668322	RP11-106M3.2	10130	0.11100761602104
chr14	24608654	24609653	RP11-468E2.5	111	0.111
chr2	45147332	45166338	RP11-89K21.1	2109	0.110959120324091
chr1	46599043	46604753	RP4-533D7.5	633	0.110838732271056
chr2	203043383	203044114	AC079354.5	81	0.110655737704918
chr16	1630528	1660329	LA16c-395F10.2	3293	0.110495939869807
chr3	71338920	71355004	FOXP1-AS1	1772	0.110164749766864
chr15	59182166	59186281	AC025918.2	453	0.110058309037901
chr12	28111450	28122746	RP11-993B23.3	1243	0.110029211295034
chr5	167512334	167614724	CTB-178M22.1	11251	0.109882704534578
chr2	27579113	27590489	AC074117.10	1248	0.10969499868155
chr1	33452676	33498070	RP1-117O3.2	4969	0.109461394426699
chr15	86287340	86293512	RP11-158M2.3	675	0.109347156973919
chr19	1989400	1990369	AC005306.3	106	0.109278350515464
chr13	76178836	76210130	RP11-173B14.5	3405	0.108803323214571
chr17	73134511	73137445	RP11-649A18.5	319	0.108688245315162
chr8	37184093	37189502	RP11-527N22.1	588	0.108687615526802
chr16	30789770	30791473	RP11-2C24.6	185	0.108568075117371
chr11	45237366	45256843	CTD-2560E9.3	2112	0.108430023616388
chr1	23162206	23163342	RP11-69E9.1	123	0.108179419525066
chr12	54747445	54891472	RP11-753H16.3	15524	0.107784597439387
chrX	17819784	17855852	RP3-389A20.4	3887	0.107765671352131
chr1	155108373	155109607	RP11-540D14.6	133	0.107692307692308
chr11	76339140	76341407	RP11-672A2.5	244	0.107583774250441
chr18	13234944	13236469	RP11-756J15.3	164	0.107470511140236
chr11	70128473	70209474	AP000487.6	8705	0.107466482309079
chr17	34145403	34150717	AC015849.13	570	0.107243650047037
chr15	75819491	75893546	CTD-2323K18.1	7919	0.106932591552339
chr16	2034878	2040358	AC005606.14	586	0.106914796569969
chr11	77577458	77581137	RP11-91P24.6	393	0.10679347826087
chr1	180238788	180245359	RP5-1180C10.2	699	0.106360316494218
chr20	39726969	39766643	RP1-1J6.2	4208	0.106061751732829
chr2	46726870	46728417	RP11-417F21.2	164	0.10594315245478
chr10	101686767	101718138	DNMBP-AS1	3323	0.105922478643376
chr1	180913178	180945618	RP11-46A10.5	3436	0.105915354027311
chr15	59936497	59964501	AC092755.4	2957	0.105588287805749
chr17	4635051	4635666	RP11-314A20.5	65	0.105519480519481
chr7	1881252	1881812	AC110781.5	59	0.105169340463458
chr2	220289793	220290906	AC053503.6	117	0.105026929982047
chr7	135853	149466	AC093627.9	1428	0.104892022917585
chr14	61346432	61449303	RP11-193F5.1	10785	0.104839023252197
chr2	54772505	54773814	AC092839.4	137	0.104580152671756
chr5	131966281	131999964	AC004041.2	3514	0.104322527015794
chr17	30651450	30687719	RP11-227G15.3	3780	0.104218362282878
chr17	79880775	79882387	RP11-498C9.12	168	0.104153750774954
chr1	112451958	112453553	KCND3-AS1	166	0.104010025062657
chr1	39715510	39723321	RP11-420K8.1	812	0.103942652329749
chr14	74362867	74404817	RP5-1021I20.5	4358	0.103883101713904
chr22	41565194	41579148	RP1-85F18.6	1446	0.103618774632748
chr2	173292502	173293331	AC078883.4	86	0.103614457831325
chr16	70789001	70807154	RP11-394B2.4	1881	0.103613528698909
chr2	239140325	239164274	AC096574.4	2480	0.103549060542797
chr11	131850990	131854555	NTM-IT2	369	0.10347728547392
chr14	100800127	100820398	RP11-638I2.8	2094	0.103295185477506
chr6	2854891	2876744	RP11-420G6.4	2250	0.102955980598517
chr12	2906043	2922068	RP4-816N1.6	1649	0.102895295145389
chr16	88797588	88807826	RP5-1142A6.2	1051	0.102646742845981
chr17	45974696	46018776	AC003665.1	4514	0.102402395589937
chr16	68967723	68971628	RP11-521L9.2	399	0.102150537634409
chr1	146093234	146159103	RP4-565E6.1	6706	0.101806588735388
chr16	11034576	11036878	RP11-876N24.4	234	0.101606600086843
chr11	118938403	118952688	VPS11	1449	0.101427971440571
chr19	1852398	1853621	CTB-31O20.6	124	0.101307189542484
chr15	52201099	52201839	RP11-56B16.4	75	0.101214574898785
chr17	61468552	61508450	RP11-269G24.3	4033	0.101080227574626
chr17	35402760	35410075	CTC-268N12.2	739	0.10101148168398
chr13	51095069	51101585	RP11-175B12.2	658	0.100966702470462
chr11	71725337	71731956	RP11-849H4.4	668	0.100906344410876
chrX	49055425	49058913	SYP-AS1	352	0.100888506735454
chr1	27202624	27204736	RP1-50O24.6	213	0.10080454330336
chr17	30839887	30846368	RP11-466A19.6	653	0.100740512187596
chr13	34185104	34185659	RP11-37L2.1	56	0.100719424460432
chr16	11945506	11989468	RP11-166B2.8	4426	0.10067556809135
chrX	96686257	96897588	DIAPH2-AS1	21269	0.100642590804989
chrX	39696790	39707612	MIR1587	1089	0.100619052018849
chr1	17305421	17331586	RP1-37C10.3	2630	0.100512114958343
chr8	28718058	28810397	AC108449.3	9280	0.100498158977691
chr22	20098344	20099398	AC006547.8	106	0.100473933649289
chr8	124014800	124042991	RP11-557C18.3	2829	0.100347616345062
chr17	28417384	28444515	RP11-1148O4.2	2717	0.100140056022409
chr22	29420987	29427464	ZNRF3-AS1	647	0.0998765050941649
chr8	49464575	49469001	RP11-567J20.2	441	0.0996159927716286
chr9	131231236	131235291	RP11-339B21.9	404	0.0996055226824458
chr11	17716569	17719018	RP11-358H18.3	244	0.0995918367346939
chr5	56137843	56157991	AC008937.2	2005	0.0995086604794283
chr17	1629042	1641879	RP11-961A15.1	1277	0.0994703224801371
chr17	73675554	73676047	RP11-474I11.8	49	0.0991902834008097
chr5	38461029	38468441	CTD-2263F21.1	733	0.0988803453392689
chr19	4363786	4364637	AC007292.6	84	0.0985915492957746
chr12	7080084	7105520	U47924.19	2503	0.0983999685497504
chr1	10518612	10519395	RP5-1113E3.3	77	0.0982142857142857
chr4	40814796	40828168	RP11-632F7.3	1308	0.0978090181709415
chr2	144524189	144533642	CTD-2252P21.1	923	0.0976306325364925
chr9	129289897	129292622	RP11-205K6.2	266	0.0975788701393984
chr12	2906302	2913104	RP4-816N1.7	663	0.0974570042628252
chr17	48917418	48918987	RP11-506D12.5	153	0.0974522292993631
chr2	234263220	234301045	AC019221.4	3686	0.0974462010257495
chr3	150618941	150621181	RP11-373I8.1	218	0.0972780008924587
chr1	110082528	110086459	RP5-1160K1.8	382	0.0971515768056968
chr6	111804714	111919505	TRAF3IP2-AS1	11146	0.0970973587009548
chr11	67198838	67202870	AP003419.16	391	0.0969501611703447
chr4	38565624	38572292	RP11-213G21.2	644	0.0965662018293597
chr16	15506577	15507125	RP11-1021N1.2	53	0.0965391621129326
chr20	32602775	32605555	RP5-1125A11.4	268	0.0963682128730672
chrX	22180850	22191100	PHEX-AS1	982	0.0957955321432055
chr11	95431250	95433787	RP11-644L4.1	243	0.0957446808510638
chr16	89778264	89784573	RP11-368I7.2	603	0.0955625990491284
chr10	75432880	75435692	RP11-464F9.9	268	0.0952719516530395
chr2	204193182	204193949	RP11-363J17.1	73	0.0950520833333333
chr5	138348336	138386892	CTB-46B19.2	3655	0.0947947195061856
chr15	59149030	59157262	RP11-30K9.5	780	0.0947406777602332
chr18	73968846	73970292	RP11-94B19.3	137	0.0946786454733932
chr16	3508071	3565564	LA16c-306E5.3	5427	0.0943924583434793
chr2	239419331	239463695	AC092619.1	4186	0.0943536571621774
chr1	32670370	32672415	RP4-622L5.7	193	0.0943304007820137
chr17	46057764	46073562	RP11-6N17.10	1489	0.0942464712956516
chr2	43324884	43329829	AC093609.1	466	0.0942175495349778
chr3	119033140	119041607	ARHGAP31-AS1	797	0.0941190363722249
chr3	187715210	187721778	RP11-132N15.1	618	0.0940782463084183
chr12	7079944	7095921	EMG1	1499	0.0938164976843159
chr11	65556522	65558339	RP11-770G2.4	170	0.0935093509350935
chrX	103356822	103360533	ZCCHC18	346	0.0932112068965517
chr16	29466412	29476283	SLX1B-SULT1A4	918	0.0929902755267423
chr14	70793069	70883701	RP11-718G2.3	8421	0.0929131773195194
chr21	47671463	47674047	AP001469.9	240	0.0928433268858801
chr12	66328557	66342259	RP11-366L20.3	1272	0.0928263883821061
chr10	105308832	105310721	RP11-416N2.3	175	0.0925925925925926
chr11	3357951	3361860	RP5-1173A5.1	362	0.0925831202046036
chr3	44598849	44727145	RP11-944L7.4	11871	0.0925274947972283
chr16	70349543	70380650	RP11-529K1.2	2872	0.0923235180660923
chr14	51858846	51863853	RP11-255G12.3	462	0.0922523961661342
chr18	423744	424416	RP11-720L2.2	62	0.0921248142644874
chr16	50585735	50587851	RP11-401P9.1	195	0.0921114785073217
chr2	42158739	42160863	AC104654.2	194	0.0912941176470588
chr8	133850375	133856543	AF230666.2	563	0.0912627654401037
chrX	69672808	69675844	DLG3-AS1	277	0.0912084293710899
chr8	130902711	130914004	RP11-473O4.4	1027	0.0909332388879051
chr15	64472547	64665980	CTD-2116N17.1	17565	0.0908061664443686
chr1	154675205	154680702	RP11-274N19.2	499	0.0907602764641688
chr11	310139	311141	RP11-326C3.7	91	0.0907278165503489
chr7	642822	648119	AC147651.4	480	0.0906002265005662
chr1	204346978	204404974	RP11-739N20.2	5254	0.0905908926323775
chr6	2749422	2765826	RP11-420G6.3	1486	0.0905821395915879
chr11	85903829	85904524	RP11-12D16.2	63	0.0905172413793103
chrX	70939766	70940650	RP11-402P6.7	80	0.0903954802259887
chr17	46263300	46281891	RP11-456D7.1	1680	0.0903614457831325
chr6	4136306	4157619	RP3-400B16.1	1921	0.0901285540020644
chr12	27951574	27953641	RP11-860B13.3	186	0.0899419729206963
chr12	66038114	66057079	RP11-221N13.4	1704	0.0898449857639987
chr13	101116694	101133411	PCCA-AS1	1501	0.0897834669218806
chr12	54555849	54558236	RP11-834C11.10	214	0.0896147403685092
chr17	4876146	4877976	RP5-1050D4.2	164	0.0895685417804478
chr9	136890561	136895581	LINC00094	447	0.089026090420235
chr14	32395007	32399352	RP11-159D23.2	386	0.0888173032673723
chr11	65563417	65564690	RP11-770G2.5	113	0.0886970172684458
chr11	78035804	78155095	RP11-452H21.1	10577	0.0886647889213023
chr9	126498716	126514220	RP11-417B4.2	1370	0.0883585940019349
chr4	17589090	17616194	AC006160.5	2393	0.0882862940416897
chr11	126413842	126480843	KIRREL3-AS1	5910	0.0882063221993373
chr15	91147457	91157790	CTD-3065B20.3	910	0.0880588349138765
chr8	27590855	27613943	RP11-16P20.3	2033	0.0880505868595435
chr11	121899063	121987031	RP11-166D19.1	7707	0.0876104082119838
chr3	45525466	45551037	LARS2-AS1	2238	0.0875175973721258
chr13	110380629	110382354	LINC00676	151	0.0874855156431054
chr4	77558776	77565521	AC107072.2	589	0.0873109991105841
chr6	90659835	90662905	RP3-512E2.2	268	0.0872679908824487
chr16	30597228	30619914	RP11-146F11.5	1973	0.0869661039361749
chr17	77965743	77966640	CTD-2529O21.1	78	0.0868596881959911
chr5	60954301	60994259	RP11-2O17.2	3470	0.0868390099852349
chr2	128221218	128263373	AC010976.2	3660	0.0868203814403644
chr14	75283941	75322378	YLPM1	3318	0.0863208283469483
chr1	55314138	55316072	RP11-67L3.6	167	0.0863049095607235
chr17	48704393	48709301	CTB-22K21.2	422	0.0859645548991648
chr12	58087915	58115293	RP11-571M6.7	2348	0.0857591584791263
chr14	76620530	76673228	RP11-361H10.2	4517	0.0857132013890207
chr17	47785696	47797422	RP11-613C6.2	1002	0.0854438475313379
chr6	44041650	44045689	RP5-1120P11.3	345	0.0853960396039604
chr10	81142084	81169030	RP11-342M3.5	2298	0.0852785096671244
chr10	74831101	74833766	RP11-344N10.2	227	0.0851462865716429
chr19	45579768	45593649	CTB-179K24.4	1182	0.0851462325313355
chr1	246679341	246687589	RP11-690C23.2	702	0.0851012243908353
chr17	65028525	65029406	RP11-74H8.1	75	0.0850340136054422
chr11	61513965	61525127	RP11-467L20.10	949	0.0850129893397832
chr9	127277217	127278335	RP11-10J18.3	95	0.0848972296693476
chr4	48854025	48862220	OCIAD1-AS1	695	0.0847974621766715
chr19	17838649	17845322	CTD-3149D2.4	564	0.0845070422535211
chr14	23980969	24029987	RP11-66N24.4	4142	0.0844978477733124
chr11	57243966	57245007	RP11-624G17.3	88	0.0844529750479846
chr17	46684989	46716647	RP11-357H14.19	2671	0.0843677943080956
chr2	69871557	70008692	AC092431.1	11562	0.0843104655232762
chr8	28924796	28925971	CTD-2647L4.5	99	0.0841836734693878
chr15	52870039	52890906	RP11-23N2.4	1756	0.084147977764999
chr1	94798823	94800404	RP11-148B18.3	133	0.084070796460177
chr8	18578415	18591915	RP11-161I2.1	1134	0.083993778238649
chr11	3050624	3062490	CARS-AS1	996	0.0839302266790259
chr9	16121131	16122432	RP11-536D16.2	109	0.0837173579109063
chr3	194304740	194310989	TMEM44-AS1	520	0.0832
chr2	71174670	71221879	AC007040.11	3918	0.0829908917602203
chr11	13942997	13946410	RP11-231N3.1	283	0.0828939660222613
chr6	107831007	107832925	RP1-67A8.3	159	0.0828556539864513
chr10	101989424	101993757	RP11-316M21.6	359	0.0828334102445778
chr2	205092860	205099708	AC009498.1	566	0.0826398014308658
chr12	50613387	50623767	RP3-405J10.4	856	0.0824583373470764
chr12	123349882	123351568	RP11-463O12.3	139	0.0823947836395969
chr7	132515453	132534353	AC009518.8	1556	0.0823236865774298
chr20	1784662	1798252	RP5-968J1.1	1113	0.0818924288131852
chr17	692984	693765	RP11-676J12.8	64	0.0818414322250639
chr2	216444130	216447358	AC012668.3	264	0.0817590585320533
chr17	1923246	1926958	CTD-2545H1.1	303	0.0816051710207379
chr20	1306065	1358827	SDCBP2-AS1	4305	0.0815912666072816
chr3	150479724	150480325	SIAH2-AS1	49	0.0813953488372093
chr16	2526559	2527062	RP11-715J22.6	41	0.0813492063492064
chr12	12638287	12644515	RP11-253I19.3	506	0.0812329426874298
chr13	43385973	43386428	RP11-366O17.2	37	0.081140350877193
chr2	27805913	27858041	RP11-158I13.2	4215	0.0808571044907825
chr5	134460070	134466939	CTC-276P9.3	555	0.0807860262008734
chr9	131291180	131314689	RP11-216B9.6	1898	0.0807316035729477
chr7	5702063	5720092	RNF216-IT1	1445	0.0801442041042707
chr7	27135266	27139884	HOTAIRM1	370	0.0801039185970989
chr14	24030306	24037282	RP11-66N24.3	558	0.0799770675075247
chr6	4135657	4146287	RP3-400B16.4	849	0.0798607844981657
chr6	31654739	31681849	XXbac-BPG32J3.20	2163	0.0797831138652208
chr9	132020633	132022125	RP11-344B5.4	119	0.0797052913596785
chr2	232843198	232880430	AC105461.1	2965	0.0796336583138614
chr4	170902898	170914957	RP11-6E9.4	959	0.0795190713101161
chr17	48212951	48223541	AC002401.1	842	0.079501463506751
chr6	74201748	74202465	RP11-505P4.6	57	0.0793871866295265
chr3	15295691	15306000	SH3BP5-AS1	818	0.0793404461687682
chr11	70218352	70244594	AP000487.5	2081	0.0792973364325725
chr1	155531821	155533775	ASH1L-AS1	155	0.0792838874680307
chr16	68246304	68255574	RP11-96D1.5	735	0.0792794736274404
chr14	89878656	90421003	RP11-33N16.3	42868	0.0790415010288597
chr5	134571924	134583869	CTC-349C3.2	944	0.0790222668675707
chr5	141350202	141362252	AC005740.5	950	0.0788316322296905
chr2	101610138	101618706	AC016738.4	675	0.0787723188236667
chr17	41860172	41862050	RP5-905N1.2	148	0.0787653006918574
chr9	130696782	130703231	RP11-203J24.8	508	0.0787596899224806
chr19	1581789	1582322	AC005943.4	42	0.0786516853932584
chr1	46641158	46642150	RP11-322N21.2	78	0.0785498489425982
chr15	40780240	40850183	RP11-111A22.1	5490	0.0784913645201876
chr22	39062513	39064755	RP3-508I15.10	176	0.0784663397235845
chr19	3607245	3619189	CACTIN-AS1	937	0.0784428631226455
chr14	75726114	75738653	RP11-293M10.2	980	0.0781499202551834
chr17	35337466	35337721	RP11-333J10.2	20	0.078125
chr7	41141202	41173105	AC005022.1	2488	0.0779839518555667
chr4	17632547	17634062	AC006160.8	118	0.0778364116094987
chr17	71161116	71192732	RP11-143K11.5	2459	0.0777746149223519
chr17	73975312	74002080	TEN1-CDK3	2080	0.0777018192685569
chr10	103973720	104016874	RP11-242B12.5	3350	0.0776271579191287
chr18	43063310	43109820	RP11-749H17.1	3606	0.0775300466556298
chr2	208527099	208531748	AC079767.4	360	0.0774193548387097
chr17	59470817	59488916	RP11-332H18.4	1399	0.077292817679558
chr7	6833765	6836573	AC073343.11	217	0.077251690993236
chr2	62296582	62374016	AC018462.2	5977	0.0771873183960741
chr4	113952443	113955707	RP11-650J17.2	252	0.0771822358346095
chr7	22629324	22631241	AC002480.4	148	0.0771637122002086
chr11	63527364	63536113	C11orf95	675	0.0771428571428571
chr20	48884023	48896332	RP11-290F20.3	945	0.0767668562144598
chr10	78907410	78909858	RP11-180I22.2	188	0.0767660269497754
chr8	41132634	41134522	CTD-3080F16.3	145	0.0767601905770249
chr1	19536995	19567198	RP1-43E13.2	2305	0.076314395444312
chrX	17546558	17605281	RP1-60N8.1	4478	0.0762550234997616
chr18	21739473	21742175	RP11-799B12.4	206	0.0762116167221606
chr17	406411	414587	RP5-1029F21.3	622	0.0760670172434878
chr1	182681997	182683679	RP11-317P15.3	128	0.0760546642899584
chr12	53408380	53448222	RP11-983P16.4	3029	0.0760233918128655
chr18	12658709	12725739	RP11-973H7.2	5072	0.0756664826721964
chr8	145736667	145743229	RECQL4	496	0.0755751942709127
chr9	44401766	44404440	RP11-475I24.3	202	0.0755140186915888
chr17	47438527	47447360	RP11-1079K10.3	666	0.0753905365632782
chr17	27679087	27731118	RP11-296K13.4	3921	0.0753574723247232
chr6	140388572	140414858	RP3-332B22.1	1979	0.0752843610910336
chr7	27226192	27233067	RP1-170O19.14	516	0.075043630017452
chr8	22547663	22656129	RP11-459E5.1	8127	0.0749260143638157
chr22	20050503	20058045	AC006547.13	564	0.07477131114941
chr2	64557620	64559265	AC114752.1	123	0.074726609963548
chr14	58836741	58862359	RP11-517O13.3	1912	0.0746321089816152
chr11	12843982	12845214	RP11-47J17.3	92	0.0746147607461476
chr5	149516867	149535435	AC005895.3	1385	0.0745866767192633
chr21	40589019	40591731	BRWD1-IT1	202	0.0744563214154073
chr17	43810719	43812035	RP11-293E1.1	98	0.0744115413819286
chr2	74174769	74208568	DGUOK-AS1	2515	0.0744082840236686
chr1	243866159	243904123	RP11-370K11.1	2820	0.0742789411299881
chr1	63466168	63478142	RP11-5P4.1	889	0.0742379958246347
chr11	125128522	125136694	RP11-687M24.8	606	0.0741465802031078
chr3	50153455	50193518	RP11-493K19.3	2962	0.0739317092651757
chr3	64089146	64091732	PRICKLE2-AS2	191	0.0738306919211442
chr2	37827279	37873841	AC006369.2	3436	0.0737924961879604
chr15	72110737	72115725	CTD-2524L6.3	368	0.0737622770094207
chr11	66080324	66086708	RP11-867G23.13	469	0.0734534064212999
chr2	144557036	144577168	AC079584.2	1478	0.073411811453832
chr17	34143721	34157297	AC015849.19	996	0.0733593577373499
chr16	1114093	1128731	SSTR5-AS1	1072	0.0732290456998429
chr16	12654613	12704901	CTD-3037G24.3	3668	0.0729384159557756
chrX	49641892	49643844	AF238380.5	142	0.0727086533538146
chr15	40617417	40618916	RP11-64K12.2	109	0.0726666666666667
chr17	26673659	26684545	POLDIP2	791	0.0726554606411316
chr7	150946411	150951476	RP5-1070G24.2	368	0.0726411369917094
chr20	2187863	2193797	RP11-128M1.1	431	0.072620050547599
chr17	30836972	30850442	RP11-466A19.8	977	0.0725261673223963
chr9	117159004	117160783	RP11-9M16.2	129	0.0724719101123596
chr8	67024902	67027414	AC084082.3	182	0.0724233983286908
chr2	160242878	160261147	AC008277.1	1321	0.072304324028462
chr7	5459477	5462753	AC092171.2	236	0.0720170888007324
chr2	47294961	47298343	AC073283.7	243	0.0718297369198936
chr11	111284967	111288911	RP11-794P6.1	283	0.0717363751584284
chr4	153021906	153025872	RP11-18H21.1	284	0.0715906226367532
chr2	43268332	43270921	AC016735.3	185	0.0714285714285714
chr14	73019288	73061833	RP3-514A23.2	3036	0.0713580595120575
chr14	74498500	74549566	AC005484.5	3642	0.0713180723363425
chrX	20158086	20158562	EIF1AX-AS1	34	0.0712788259958071
chrX	31115794	31187673	DMD-AS1	5116	0.0711741791875348
chr5	54317127	54330098	CTD-2313F11.1	923	0.0711532531606537
chr17	4400689	4402969	AC118754.4	162	0.0710214818062253
chr8	145721763	145725663	CTD-2517M14.5	277	0.0710074339912843
chr20	35177530	35232932	RP5-977B1.11	3933	0.0709889356172048
chr16	29820250	29831687	AC009133.20	810	0.0708165763245323
chr11	75217982	75219436	RP11-939C17.4	103	0.0707903780068729
chr13	60586885	60618491	DIAPH3-AS1	2236	0.0707438225709495
chr3	195634947	195638128	AC124944.2	225	0.0707102451288498
chr10	3183824	3210164	RP11-298E9.3	1855	0.0704225352112676
chr11	131747574	131767002	AP004372.1	1368	0.0704102115394513
chr11	9860690	9950810	RP11-1H15.2	6343	0.0703831515407064
chr1	112282463	112290420	RP4-773A18.4	560	0.0703694395576778
chr7	81638493	81659271	MIR1255B1	1462	0.0703594975696617
chr6	140175987	140181288	RP5-899B16.1	373	0.0703508110147114
chr16	50774821	50776726	RP11-327F22.1	134	0.0703043022035677
chr1	229228562	229230652	RP5-1065P14.2	147	0.0703012912482066
chr5	73618311	73624122	CTD-2275D24.2	408	0.0701995870612526
chr11	94883703	94967268	RP11-712B9.2	5866	0.070196012732451
chr5	134369072	134551255	CTC-349C3.1	12733	0.0698908795503447
chr22	46451620	46454040	RP6-109B7.2	169	0.0698058653448988
chr17	45681226	45726786	RP11-580I16.2	3178	0.0697526393187156
chr11	59383902	59407334	AP000442.1	1633	0.0696880467716468
chr4	56230138	56262009	SRD5A3-AS1	2215	0.0694967369477912
chr4	183693718	183695084	RP11-18D7.2	95	0.06949524506218
chr2	134189237	134191468	NCKAP5-IT1	155	0.0694444444444444
chr14	100746296	100757793	AL157871.2	798	0.069403374499913
chr15	73627601	73634728	RP11-272D12.1	494	0.069304152637486
chr3	64547014	64573878	ADAMTS9-AS1	1859	0.0691978410571375
chr12	58005901	58013421	AC025165.8	520	0.0691397420555777
chr2	171190438	171207628	AC012594.1	1185	0.0689314176022337
chr17	47009153	47014462	AC091133.1	366	0.0689265536723164
chr8	126360438	126363658	RP11-550A5.2	222	0.0689226948152748
chr18	3255434	3261848	RP13-270P17.1	442	0.0689010132501949
chr16	54033349	54048240	RP11-357N13.7	1026	0.0688960515713135
chr4	151500241	151502697	RP11-1336O20.2	169	0.0687830687830688
chr8	30034070	30038404	RP11-51J9.4	298	0.0687427912341407
chr4	146418225	146424123	RP11-301H24.3	405	0.0686557043566706
chr15	50849798	50852697	RP11-120K9.2	199	0.0686206896551724
chr6	111921078	111923498	C6orf3	166	0.0685667079719124
chr12	94665926	94670971	RP11-1105G2.4	345	0.0683709869203329
chr16	1209548	1210176	RP11-616M22.2	43	0.068362480127186
chr2	208733306	208734639	AC083900.1	91	0.068215892053973
chr8	37417884	37422884	RP11-150O12.5	341	0.0681863627274545
chr19	17525066	17533133	CTD-2521M24.6	550	0.0681705503222608
chr16	1206976	1207974	RP11-616M22.1	68	0.0680680680680681
chr16	67466595	67468931	RP11-297D21.3	159	0.0680359435173299
chr18	20837128	20840318	RP11-17J14.2	217	0.0680037605766217
chr17	43227767	43238877	AC002117.1	755	0.0679506795067951
chr5	38282366	38291088	EGFLAM-AS4	592	0.0678665596698384
chr4	7032281	7047958	RP11-367J11.2	1064	0.0678657992090828
chr15	42859229	42862192	RP11-265N6.2	201	0.0678137651821862
chr14	68591721	68596913	CTD-2566J3.1	352	0.0677835547852879
chr18	60818347	60818553	RP11-299P2.1	14	0.0676328502415459
chr8	104032415	104033656	KB-1639H6.2	84	0.0676328502415459
chr19	45588587	45593632	CTB-179K24.3	341	0.0675782798256044
chr5	134456216	134475371	CTC-276P9.2	1292	0.0674462309459177
chr10	118592512	118609716	RP11-539I5.1	1157	0.0672478930543447
chr1	167426620	167427898	RP11-104L21.2	86	0.0672400312744331
chr9	34661900	34666026	RP11-195F19.30	277	0.0671189726193361
chr9	119048108	119051048	RP11-45A16.3	197	0.0669840190411425
chr9	46359242	46380257	RP11-292F9.2	1406	0.0669014084507042
chr3	195001452	195003470	ACAP2-IT1	135	0.0668647845468053
chr22	39135008	39145046	RP3-508I15.14	669	0.0666401035959757
chr16	68047339	68049814	CTC-479C5.6	165	0.0666397415185783
chr20	47980423	47984296	RP4-791K14.2	258	0.0665978316985028
chr12	117037075	117041390	RP11-497G19.3	287	0.0664967562557924
chr1	64560125	64636980	RP11-24J23.2	5097	0.0663188300197772
chr7	100606878	100611410	RP11-395B7.2	300	0.0661813368630046
chr10	112257757	112258300	RP11-525A16.4	36	0.0661764705882353
chr1	206552219	206554954	SRGAP2-AS1	181	0.0661549707602339
chr9	119050897	119080968	RP11-45A16.4	1989	0.0661412609736632
chr16	30751988	30762702	RP11-2C24.4	705	0.0657956136257583
chr8	38409766	38416538	RP11-675F6.4	445	0.0657020522663517
chr5	180618046	180618852	CTC-338M12.2	53	0.0656753407682776
chr19	2212028	2215564	AC004490.1	232	0.065592309867119
chr18	43087167	43130148	RP11-749H17.2	2818	0.0655623284165465
chr17	80117932	80118328	RP11-1376P16.1	26	0.0654911838790932
chr22	29909878	29931379	CTA-256D12.11	1408	0.0654822807180727
chr17	48473799	48475249	RP1-117B12.4	95	0.0654720882150241
chr14	53503473	53504969	RP11-368P15.3	98	0.0654642618570474
chr10	99094321	99102960	RP11-452K12.4	565	0.0653935185185185
chr2	205334799	205338560	AC016903.1	246	0.0653907496012759
chr7	5515435	5519442	AC092171.4	262	0.0653692614770459
chr10	64553322	64565647	RP11-436D10.3	805	0.0653091027097193
chr1	112142277	112151345	RP5-836N10.1	592	0.0652773183371926
chr20	35136563	35201794	RP5-977B1.7	4258	0.0652747117978906
chr7	101465527	101468009	CTA-339C12.1	162	0.0652436568666935
chr5	175781209	175783171	RP11-843P14.1	128	0.065206316861946
chr15	99497378	99646030	RP11-654A16.3	9675	0.0650844584367621
chr6	28805646	28806783	XXbac-BPG308K3.5	74	0.0650263620386643
chr1	86064814	86066417	RP11-290M5.2	104	0.0648379052369077
chr18	43003729	43063183	RP11-309E23.2	3852	0.0647884955007989
chr16	29000461	29002099	RP11-264B17.5	106	0.0646735814521049
chr12	57538403	57541402	RP11-545N8.3	194	0.0646666666666667
chr7	101816779	101818248	CTA-305I2.2	95	0.0646258503401361
chr19	13180610	13182188	AC007787.2	102	0.0645978467384421
chr3	187676563	187694195	RP11-132N15.3	1139	0.0645947938524358
chr1	235093089	235105809	RP11-443B7.1	821	0.0645389513403034
chr20	61326376	61331832	LINC00686	352	0.0645043063954554
chr5	157600609	157603430	CTC-436K13.5	182	0.0644932671863926
chrX	24164342	24167771	ZFX-AS1	221	0.0644314868804665
chr2	39088862	39090275	AC018693.6	91	0.0643564356435644
chr5	168440232	168465003	CTB-174D11.1	1592	0.0642661068948813
chr5	80499915	80597379	CTC-281B15.1	6262	0.0642487046632124
chr20	55689971	55697148	RP11-560A15.3	461	0.0642240178322653
chr15	41291472	41297063	RP11-540O11.6	359	0.0641988555078684
chr12	54413694	54416373	AC012531.25	172	0.0641791044776119
chr12	102317188	102318497	RP11-512N21.3	84	0.0641221374045802
chr6	149564435	149565137	RP1-111D6.2	45	0.0640113798008535
chr5	131280101	131303913	AC034228.4	1524	0.0639986561961954
chr14	101142267	101146221	RP11-566J3.2	253	0.0639696586599241
chr15	66058798	66059736	RP11-16E23.3	60	0.0638977635782748
chr9	71736209	71737148	RP11-265B8.4	60	0.0638297872340425
chr21	35445892	35732332	AP000318.2	18274	0.0637967330095901
chr15	83681413	83730597	RP11-382A20.7	3137	0.0637796076039443
chr12	120639094	120650941	PXN-AS1	752	0.0634706279540851
chr8	10920157	10924599	AF131215.6	282	0.0634706279540851
chr14	100657423	100715854	RP11-638I2.3	3694	0.0632187842278204
chr12	132562348	132565005	RP13-820C6.2	168	0.0632054176072235
chr15	64987240	64987793	AC100830.4	35	0.0631768953068592
chr17	55989694	55999942	RP11-343K8.3	646	0.0630305395648356
chr11	69253133	69259511	AP000439.2	402	0.0630192820191253
chr1	52499063	52509951	RP11-91A18.4	685	0.0629075213518229
chr1	212472837	212505055	RP11-384C4.7	2025	0.0628511126974766
chr1	31805914	31819646	RP11-266K22.2	863	0.0628413311002694
chr5	157912198	157961446	RP11-32D16.1	3094	0.062823610631688
chr15	57769682	57770527	CTD-2515H24.3	53	0.0626477541371158
chr17	9186491	9208968	RP11-85B7.4	1408	0.0626390248242726
chr17	79361930	79364056	RP11-1055B8.4	133	0.0625293841090738
chr22	31318295	31328436	MORC2-AS1	633	0.0624137251035299
chr2	168671284	168797654	AC016723.4	7886	0.0624035577782877
chr15	58813510	58815570	RP11-50C13.2	128	0.0621057738961669
chr18	10704295	10709597	RP11-856M7.2	329	0.0620403545163115
chr8	95803871	95806064	KB-1608C10.2	136	0.0619872379216044
chr11	45772374	45773422	CTD-2210P24.3	65	0.0619637750238322
chr6	149539062	149565208	RP1-111D6.3	1617	0.0618426588136306
chr14	105618531	105647531	RP11-44N21.4	1788	0.0616530464466742
chr22	41570595	41593460	RP1-85F18.5	1409	0.061619872299484
chr16	68961450	68982164	RP11-521L9.1	1270	0.0613082307506638
chr12	276022	291565	RP11-598F7.6	951	0.0611811631497684
chr1	6503094	6507066	RP1-202O8.2	243	0.0611628492323181
chr5	92746995	92921354	RP11-65F13.2	10656	0.0611149346180317
chr2	47713153	47715691	AC138655.6	155	0.0610476565576999
chr17	41316200	41322420	RP11-242D8.1	379	0.060922681240958
chr14	31889492	31922089	CTD-2213F21.2	1982	0.0608012761519112
chr16	87245728	87260036	RP11-899L11.1	870	0.0608008945418967
chr3	50242679	50258411	SLC38A3	956	0.060763999237272
chr11	70170977	70173315	CTA-797E19.2	142	0.0607097050021377
chr13	44806061	44810195	LINC00356	251	0.0607013301088271
chr1	151313124	151314442	RP11-126K1.8	80	0.0606520090978014
chr5	123731640	123736348	CTC-369A16.3	285	0.0605224039074113
chr1	153653277	153654268	RP11-354A16.2	60	0.0604838709677419
chr18	19405448	19411371	hsa-mir-133a-1	358	0.0604321404456448
chr21	34216677	34222244	AP000281.2	335	0.0601652298850575
chr16	3415099	3536953	LA16c-306E5.2	7327	0.0601288416560666
chr14	102502652	102532565	RP11-1017G21.4	1796	0.0600387778297787
chr14	73525139	73526123	RP11-109N23.4	59	0.0598984771573604
chr1	25971035	25985602	RP1-187B23.1	871	0.0597885777045579
chr8	135850312	135854880	AC083843.3	273	0.0597504924491136
chr9	45004879	45023236	RP11-374M1.4	1096	0.0597014925373134
chr11	64413871	64427153	AP001092.4	793	0.0597003688925695
chr14	21558546	21560491	RP11-998D10.7	116	0.0596094552929085
chr18	9102734	9254344	RP11-21J18.1	9034	0.0595867054501322
chr11	93454679	93455031	SCARNA9	21	0.0594900849858357
chr5	123731296	123736088	CTC-369A16.2	285	0.0594617150010432
chr15	78285747	78287631	RP11-114H24.6	112	0.0594164456233422
chr16	72699069	72821143	RP5-991G20.1	7235	0.0592668441531845
chr11	68870961	68876562	RP11-554A11.7	332	0.0592645483755802
chr16	50134250	50155854	RP11-429P3.5	1280	0.0592455450127285
chr19	16697716	16698796	CTD-3222D19.5	64	0.059204440333025
chr7	1094996	1098897	RP11-449P15.1	231	0.0592004100461302
chr3	64053640	64088807	RP11-129B22.1	2081	0.0591731119199272
chr7	27281048	27286848	EVX1-AS	343	0.0591277365971384
chr1	226856598	226864046	ITPKB-AS1	440	0.0590683313196402
chr5	36666316	36725297	CTD-2353F22.1	3483	0.059051914143298
chr22	31497862	31500743	RP3-412A9.10	170	0.0589868147120056
chr17	1614805	1620468	MIR22HG	334	0.0589689265536723
chr19	47163621	47180704	DACT3-AS1	1007	0.058944041208148
chr5	55231971	55237555	CTD-2031P19.5	329	0.0589077887197851
chr1	201862970	201869106	RP11-307B6.3	361	0.0588235294117647
chr17	26934981	26936748	RP11-192H23.6	104	0.0588235294117647
chr16	4374668	4378341	AC005356.1	216	0.0587915078933043
chr5	172117457	172124723	CTB-79E8.2	427	0.05875877253337
chr16	10670356	10672040	RP11-27M24.2	99	0.0587537091988131
chr16	24814772	24831060	CTD-2515A14.1	956	0.0586899134385168
chr11	76365213	76367756	RP11-672A2.4	149	0.0585691823899371
chr10	5754137	5786030	RP11-336A10.2	1863	0.0584122405468113
chr1	1603429	1604850	RP11-345P4.7	83	0.0583684950773558
chr15	83691323	83759534	RP11-382A20.6	3975	0.0582742039523837
chr1	201692422	201706634	RP11-90L20.2	824	0.0579750932245128
chr17	40688528	40714080	RP11-400F19.8	1481	0.0579579697100145
chr6	143267184	143277835	RP11-439L18.2	617	0.057923394667668
chr8	123819985	123828756	RP11-44N11.1	508	0.0579115367077063
chr19	45741890	45748628	AC006126.4	390	0.0578720878468615
chr11	57405497	57420263	AP000662.4	854	0.0578316516557188
chr15	91163239	91260372	RP11-387D10.2	5611	0.0577655609776185
chr11	66037303	66045996	RP11-867G23.3	500	0.0575109270761445
chr15	42500611	42519188	RP11-546B15.1	1067	0.0574335235224459
chr12	112250597	112251224	RP3-462E2.3	36	0.0573248407643312
chr19	18643718	18646998	AC005387.2	188	0.0572996037793356
chr17	40422535	40424701	AC003104.1	124	0.0572219658514075
chr14	24407940	24458048	DHRS4-AS1	2865	0.05717535772017
chr17	4578674	4600126	AC091153.4	1226	0.0571481844031138
chr6	148558721	148604544	RP11-631F7.1	2613	0.0570225209497207
chr15	100510420	100514215	CTD-3076O17.1	216	0.0569020021074816
chr3	196358369	196359458	AC023797.1	62	0.0568807339449541
chr4	183619055	183629195	RP11-18D7.3	575	0.0567005226309042
chr4	4477848	4483427	STX18-IT1	316	0.0566308243727599
chr17	46454624	46457732	RP11-433M22.1	176	0.0566098423930524
chr6	136364990	136393965	RP13-143G15.3	1640	0.0565985643290999
chr8	38279407	38283614	RP11-350N15.4	238	0.0565589353612167
chr12	52668431	52672940	RP11-845M18.7	255	0.0565410199556541
chr7	130994503	131012981	AC018642.1	1044	0.0564965636668651
chr6	2245982	2413825	RP1-80B9.2	9481	0.0564869760015252
chr11	120738642	120765506	RP11-640N11.2	1517	0.0564675227991811
chr1	244270667	244272313	RP11-278H7.3	93	0.0564663023679417
chr3	187650552	187664009	RP11-44H4.1	758	0.056323376430376
chr6	143271348	143277783	RP11-439L18.1	361	0.0560907395898073
chr1	38265392	38266551	RP11-109P14.9	65	0.0560344827586207
chr3	112521325	112531666	RP11-180K7.1	579	0.0559853026493908
chr1	33772967	33791644	RP11-415J8.3	1045	0.0559481743227326
chr15	25224704	25664609	SNHG14	24601	0.0559233108891445
chr9	127420746	127460910	MIR181A2HG	2245	0.0558944354537533
chr6	224950	226400	RP3-416J7.2	81	0.0558235699517574
chr6	129847771	129873732	RP1-69D17.4	1448	0.0557738232801787
chr1	44175063	44193014	RP11-184I16.4	1001	0.0557598039215686
chr22	42760406	42765242	Z83851.1	269	0.0556129832540831
chr15	68126648	68131217	RP11-34F13.2	254	0.0555798687089716
chr9	72808913	72873782	RP11-373A9.3	3602	0.0555264374903653
chr10	13752415	13754054	RP11-295P9.6	91	0.0554878048780488
chr16	71114769	71127570	RP11-23E19.1	709	0.0553819715669427
chr20	43018264	43020177	RP5-881L22.6	106	0.0553814002089864
chr16	50639987	50647595	RP11-401P9.6	421	0.0553292154028125
chr17	7323422	7347400	RP11-104H15.7	1325	0.0552566829308979
chr17	29417805	29422468	RP11-848P1.5	257	0.0551029159519726
chr17	49021465	49026111	RP11-700H6.2	256	0.0550893049279105
chr7	1068661	1083527	AC073957.15	819	0.0550884509315935
chr17	48640564	48641144	RP11-94C24.11	32	0.0550774526678141
chr15	57151866	57210697	RP11-323F24.1	3240	0.0550720696219744
chr22	29388709	29414608	ZNRF3-IT1	1426	0.0550579150579151
chr22	31688485	31734007	RP3-400N23.6	2506	0.0550490960613316
chr16	68595964	68601032	RP11-615I2.7	279	0.0550404419017558
chr6	169613349	169639660	XXyac-YX65C7_A.2	1448	0.055031924597142
chr2	37440610	37443336	AC007390.6	150	0.055005500550055
chr17	27219487	27220360	RP11-20B24.7	48	0.0549199084668192
chr1	63361680	63367310	RP4-771M4.3	309	0.054874800213106
chr14	91108982	91115238	RP11-1078H9.5	343	0.0548186031644558
chr14	31717834	31771945	RP11-596D21.1	2962	0.0547383205204021
chr5	142239169	142248487	ARHGAP26-AS1	510	0.0547269020281146
chr5	76369706	76370345	CTC-564N23.2	35	0.0546875
chr21	34484005	34496009	AP000289.6	656	0.0546438983756768
chr12	77271973	77274132	RP11-461F16.3	118	0.0546296296296296
chr12	54356092	54368740	HOTAIR	689	0.0544707091469681
chr11	113560055	113657508	RP11-661I21.2	5305	0.0544359390071213
chr15	83594636	83772195	RP11-382A20.5	9656	0.0543816174814147
chrX	133677367	133680662	AC004383.4	179	0.0543082524271845
chr17	18227536	18231369	RP1-178F10.3	208	0.0542514345331247
chr2	43228495	43233200	AC016735.1	255	0.0541861453463663
chr21	46419122	46424642	LINC00162	299	0.0541568556420938
chr1	94784035	94790125	RP11-148B18.4	329	0.0540141191922509
chr4	39529639	39596327	UGDH-AS1	3597	0.0539369311280721
chr3	138823027	138844009	BPESC1	1131	0.0539007768193299
chr10	100011780	100016332	RP11-34A14.3	245	0.053810674280694
chr11	125058011	125061300	RP11-687M24.7	177	0.0537993920972644
chr16	31129399	31130068	RP11-196G11.4	36	0.0537313432835821
chr21	27530409	27548142	AP001439.2	950	0.0535694146836585
chr21	35552978	35562220	LINC00310	495	0.053554040895813
chr21	47649131	47679304	MCM3AP-AS1	1615	0.0535229005103732
chr20	61004604	61006568	RP5-908M14.5	105	0.0534351145038168
chr17	27696735	27717795	MIR4523	1125	0.053416267033854
chr2	171494879	171551884	AC007277.3	3040	0.0533277198891345
chrX	24668190	24676354	PCYT1B-AS1	435	0.0532761788120025
chr11	119288661	119289824	RP11-334E6.12	62	0.0532646048109966
chr11	60685941	60692869	RP11-881M11.4	369	0.0532544378698225
chr13	31456688	31457532	LINC00545	45	0.0532544378698225
chr3	171594142	171618530	TMEM212-AS1	1297	0.0531797121653204
chr9	4299390	4306046	RP11-358M14.2	354	0.0531771068048671
chr2	71115001	71117089	AC007040.5	111	0.0531354715174725
chr22	38820293	38823341	RP3-434P1.6	162	0.0531321744834372
chr17	56597198	56634338	RP11-112H10.4	1971	0.0530680380172855
chr6	7183316	7185520	RP11-405O10.2	117	0.0530612244897959
chr16	54273605	54274566	RP11-324D17.2	51	0.053014553014553
chr1	55258558	55260578	RP11-67L3.2	107	0.0529440870856012
chr3	186569675	186573912	ADIPOQ-AS1	224	0.0528551203397829
chr14	96932561	96940208	RP11-872J21.2	404	0.0528242677824268
chr2	62095567	62113217	AC107081.5	930	0.0526882329613053
chr11	70033894	70034615	ANO1-AS1	38	0.0526315789473684
chr3	142842204	142850735	RP11-80H8.4	449	0.0526254102203469
chr19	4679294	4685960	AC005594.3	350	0.0524973751312434
chr3	14840838	14852921	RP11-95M5.1	633	0.0523833167825223
chr7	6703605	6748532	AC073343.13	2352	0.0523504273504274
chr16	66875336	66887351	RP11-61A14.1	628	0.0522636484687084
chr11	125820011	125826214	RP11-680F20.6	323	0.0520631850419084
chr9	127532402	127535206	RP11-175D17.3	146	0.0520499108734403
chr1	151584514	151585839	RP11-404E16.1	69	0.0520361990950226
chr3	187513975	187523046	RP11-30O15.1	472	0.0520282186948854
chr7	65841031	65866325	LINC00174	1315	0.0519865586084206
chr12	65860600	66036152	RP11-230G5.2	9121	0.0519558196100323
chr1	201642233	201643272	RP11-25B7.1	54	0.0519230769230769
chrX	108867473	108877915	RP1-136J15.3	542	0.0519007947907689
chr16	71952815	71959638	RP11-498D10.5	354	0.0518757327080891
chr9	100568217	100572290	RP11-23B15.1	211	0.0517918507609229
chr10	74998540	75003156	RP11-152N13.12	239	0.0517652155079056
chr16	83823572	83841439	RP11-483P21.2	924	0.0517125587642713
chr17	35391965	35400550	CTC-268N12.3	444	0.0517120894479385
chr16	66976615	66997159	RP11-361L15.4	1062	0.0516914091019713
chr21	43159533	43161468	AP001615.9	100	0.0516528925619835
chr3	156465135	156534851	RP11-392A22.2	3599	0.0516229900885007
chr22	30404731	30476469	CTA-85E5.10	3679	0.0512831235450731
chr19	48968850	48972950	CTC-273B12.5	210	0.0512070226773958
chr22	28112468	28117665	RP11-375H17.1	266	0.0511735282801077
chr17	25792138	25792567	RP11-720N19.2	22	0.0511627906976744
chr1	46912345	46915376	RP5-1109J22.2	155	0.0511213720316623
chr3	48481762	48488060	RP11-24C3.2	322	0.051119225273853
chr1	150131600	150136916	RP11-458I7.4	271	0.0509685913108896
chr2	65816700	65867311	AC007389.3	2578	0.0509365367896941
chr12	102457133	102468598	RP11-554E23.4	584	0.0509331937903366
chr1	139790	140339	RP11-34P13.14	28	0.0509090909090909
chr14	34509303	34528506	RP11-1007I4.1	976	0.0508227452614039
chr4	38368535	38387380	RP11-83C7.1	954	0.0506208213944604
chr11	86603256	86636079	RP11-736K20.5	1661	0.0506032171581769
chr12	93484298	93501376	RP11-202G11.2	864	0.0505884419462498
chr16	5060910	5092251	RP11-165E7.1	1584	0.0505392125582286
chr1	53346888	53347402	RP4-631H13.2	26	0.0504854368932039
chrX	119745184	119754929	RP4-655L22.2	491	0.050379642930433
chr11	8081585	8090920	RP11-236J17.5	470	0.0503427592116538
chr11	61306988	61309731	RP11-794G24.1	138	0.0502915451895044
chr12	109883215	109885302	RP11-256L11.3	105	0.0502873563218391
chr16	597185	603847	LA16c-366D1.3	335	0.0502776527089899
chr5	157702719	157705821	CTC-436K13.2	156	0.0502739284563326
chr17	17071260	17088868	RP11-45M22.3	885	0.0502583905957181
chr11	10804860	10823172	RP11-685M7.5	920	0.0502375361764867
chr4	185765739	185776905	RP11-701P16.5	561	0.0502373063490642
chr15	66607252	66624041	RP11-352G18.2	843	0.0502084574151281
chr3	9391373	9440263	SETD5-AS1	2451	0.050131926121372
chr11	78460295	78467525	RP11-673F18.1	362	0.0500622320564237
chr2	145324002	145337001	AC010090.1	650	0.05
chr22	30101245	30115848	RP1-76B20.11	730	0.0499863051218844
chr1	62580420	62584681	RP4-537K17.2	213	0.0499765368371657
chr6	136415853	136546733	RP13-143G15.4	6538	0.0499537748030654
chr15	72264547	72332606	RP11-390D11.1	3397	0.0499118424919189
chr7	26438213	26538594	AC004540.5	5009	0.0498993843517762
chr14	101245747	101327368	MEG3	4069	0.0498517556541129
chr9	132475175	132480914	RP11-483H20.6	286	0.0498257839721254
chr1	110583793	110617263	RP4-773N10.5	1667	0.0498043082071047
chr11	12282973	12284720	RP11-265D17.2	87	0.0497711670480549
chr17	77774397	77776326	RP11-353N14.1	96	0.049740932642487
chr11	125440180	125462473	RP11-791J7.2	1108	0.049699470709608
chr15	42117297	42120134	RP11-23P13.4	141	0.0496828752642706
chr6	41688134	41701770	RP11-298J23.5	677	0.0496443499303366
chr20	62376042	62377311	RP4-583P15.10	63	0.0496062992125984
chr10	79073699	79075452	RP11-328K22.1	87	0.0496009122006842
chr17	46022790	46051804	RP11-6N17.9	1439	0.0495950370498018
chr4	39549456	39551432	RP11-472B18.2	98	0.0495700556398584
chr15	101433945	101459488	RP11-66B24.4	1266	0.0495615408706546
chr6	16761369	16762883	RP1-151F17.1	75	0.0495049504950495
chr16	3101992	3109371	RP11-473M20.7	365	0.0494579945799458
chr11	68923378	68927220	RP11-554A11.9	190	0.0494405412438199
chr17	1946194	1946719	RP11-667K14.4	26	0.0494296577946768
chr3	184264502	184274706	EIF2B5-AS1	504	0.0493875551200392
chr5	168081518	168094766	CTC-558O2.2	654	0.0493622160163031
chr1	245369746	245397803	RP11-62I21.1	1384	0.0493263953239718
chr1	54751078	54753044	RP5-997D24.3	97	0.0493136756481952
chr17	18283169	18292298	RP1-37N7.1	450	0.0492880613362541
chr2	10729292	10744956	AC092687.5	770	0.0491541653367379
chr3	65879491	65910972	MAGI1-AS1	1547	0.0491391906486246
chr20	61141550	61148733	C20orf166-AS1	353	0.0491369710467706
chr17	73367028	73369817	RP11-16C1.2	137	0.0491039426523298
chr13	30890497	30894040	LINC00427	174	0.0490970654627539
chr6	11173685	11259332	RP3-510L9.1	4199	0.0490262469643191
chr1	16944751	16971178	CROCCP2	1295	0.0490010594823672
chr2	45901840	45902615	U51244.2	38	0.0489690721649485
chr16	3238212	3274779	AJ003147.9	1788	0.0488952089258368
chr10	101286107	101290934	RP11-129J12.2	236	0.0488815244407622
chr3	113933160	113955051	RP11-553L6.2	1069	0.0488306230586516
chr6	4345977	4347271	RP3-527G5.1	63	0.0486486486486487
chr12	49521565	49541652	RP11-386G11.10	975	0.0485364396654719
chr15	45365690	45366246	RP11-109D20.2	27	0.0484739676840215
chr19	35629728	35642239	CTD-2527I21.4	606	0.0484335038363171
chr17	55678217	55685773	RP11-118E18.4	366	0.0484319174275506
chr11	74919099	74952218	CTD-2562J17.4	1601	0.0483393719806763
chr1	245837034	245839780	RP11-522M21.3	132	0.0480524208227157
chr20	62665697	62671315	LINC00176	270	0.0480512546716498
chr17	43530210	43541431	AC091132.1	539	0.0480306540723579
chr2	47754676	47762338	AC138655.4	368	0.0480229675061986
chr22	32723158	32739092	RP1-149A16.12	764	0.0479447756510825
chr2	105940667	105946986	AC012360.4	303	0.0479430379746835
chr2	23598100	23604170	AC012506.4	291	0.0479327952561357
chr10	76265890	76289096	RP11-46O21.2	1112	0.0479165768949024
chr3	112861197	112886666	RP11-572M11.3	1218	0.0478209658421673
chr13	111766621	111768922	ARHGEF7-AS2	110	0.0477845351867941
chr18	59967269	59968231	RP11-173A16.1	46	0.0477673935617861
chr11	63849162	63854647	RP11-21A7A.4	262	0.047757929274517
chr10	97512963	97849995	RP11-429G19.2	16067	0.0476718896962612
chr13	45924458	45925485	RP11-290D2.3	49	0.0476653696498054
chr18	73921465	73927657	RP11-94B19.1	295	0.047634425964799
chr2	241894034	241906868	AC104809.4	611	0.0476042072458122
chr17	45380832	45400979	RP11-290H9.4	956	0.0474488783005757
chr16	71688930	71698115	RP11-432I5.6	435	0.0473546701502286
chr4	25866503	25871172	RP13-494C23.1	221	0.0473233404710921
chr9	124646915	124725998	TTLL11-IT1	3741	0.0473041323150068
chr10	1068606	1090138	IDI2-AS1	1018	0.0472762736265267
chr17	46537732	46543402	RP11-433M22.2	268	0.0472579791923823
chr20	300957	328868	RP5-1103G7.4	1318	0.0472198337632559
chr21	38338812	38344128	AP000704.5	251	0.0472070716569494
chrX	30852740	30853417	TAB3-AS1	32	0.0471976401179941
chr16	68233698	68234884	RP11-96D1.9	56	0.0471777590564448
chr16	2047655	2048375	AC005606.15	34	0.0471567267683773
chr17	56066400	56072211	RP11-159D12.2	274	0.047143840330351
chr9	126254163	126255435	RP11-230L22.4	60	0.0471327572663001
chr1	38512986	38584697	RP5-884C9.2	3379	0.0471190316822847
chr14	75081396	75083350	CTD-2207P18.2	92	0.0470588235294118
chr2	74725815	74726494	AC005041.17	32	0.0470588235294118
chr20	48909257	48931459	RP11-290F20.1	1044	0.047020672882043
chr20	34064028	34078808	RP3-477O4.14	695	0.0470198227454164
chr7	137638094	137642712	AC022173.2	217	0.0469798657718121
chr11	35231890	35236532	RP1-68D18.4	218	0.0469524014645703
chr11	48035958	48037407	AC103828.1	68	0.0468965517241379
chr20	43006383	43024346	RP5-881L22.4	842	0.0468715208194166
chr4	129504154	129522562	RP11-184M15.2	862	0.0468249225922103
chr4	1352267	1353249	AC078852.2	46	0.046795523906409
chr2	205340079	205372395	AC016903.2	1509	0.0466936906272241
chr16	28890278	28891241	RP11-22P6.3	45	0.0466804979253112
chr4	55306669	55312890	RP11-545H22.1	290	0.0466088074574092
chr15	59558919	59563361	RP11-429D19.1	207	0.0465901417960837
chr22	29495029	29507671	CTA-747E2.10	588	0.0465079490627225
chr9	35930009	35937148	RP11-327L3.3	332	0.0464985994397759
chr16	89486483	89488634	RP1-168P16.1	100	0.0464684014869888
chr8	38193499	38195069	RP11-513D5.2	73	0.0464672183322724
chr20	60928066	60931536	RP11-157P1.5	161	0.0463843272832037
chr11	117704434	117709522	RP11-728F11.4	236	0.046374533307133
chr1	184298205	184301960	RP11-382D12.1	174	0.0463258785942492
chr2	159514849	159591514	AC005042.4	3549	0.0462917068844077
chr22	39130730	39134770	RP3-508I15.18	187	0.0462756743380351
chr5	173116462	173132852	CTB-43E15.2	757	0.0461838813983284
chr9	112202342	112203532	RP11-397F23.2	55	0.0461796809403862
chr12	50579363	50585146	RP3-405J10.3	267	0.0461618257261411
chr3	29968302	29975647	RBMS3-AS1	339	0.046147563299755
chr2	33780114	33788614	AC020594.5	392	0.0461122220915186
chr21	30554348	30560116	AF124730.4	266	0.046108511007107
chr3	150181245	150184218	RP11-145F16.2	137	0.0460659045057162
chr3	188280026	188286454	LPP-AS1	296	0.0460413750194432
chr18	46352422	46361141	RP11-484L8.1	401	0.0459862385321101
chr17	59460146	59462041	RP11-332H18.3	87	0.0458860759493671
chr5	148751737	148754679	RP11-394O4.3	135	0.0458715596330275
chr16	84529205	84531101	RP11-517C16.4	87	0.0458618871903005
chr16	15188268	15203054	RP11-72I8.1	677	0.0457834584432272
chr12	2378942	2398103	CACNA1C-IT3	877	0.0457676651706502
chr19	36505410	36536874	AC002116.7	1440	0.0457651358652471
chr16	971033	984495	LA16c-366D3.1	616	0.0457550323107777
chr17	36158869	36162759	AC091199.1	178	0.0457465947057312
chr9	115196096	115246906	RP11-32M23.4	2319	0.0456397236818799
chr3	42643455	42695880	RP4-613B23.1	2392	0.0456262159996948
chr18	10375100	10378111	RP11-243E13.2	137	0.0454847277556441
chr2	47262418	47267663	AC093732.1	238	0.0453678993518872
chr11	116756762	116761437	SIK3-IT1	212	0.0453378956372968
chr6	38141449	38145069	RP3-322I12.2	164	0.0452913559790113
chr8	28913452	28914202	CTD-2647L4.4	34	0.0452729693741678
chr14	77240627	77247861	RP11-488C13.6	327	0.0451969592259848
chr7	27208238	27211534	HOXA-AS4	149	0.0451925993327267
chr11	47144655	47152352	RP11-390K5.3	347	0.0450766432839699
chr17	47082093	47091087	RP11-501C14.6	405	0.0450250138966092
chr9	111892573	111898218	RP11-526J3.3	254	0.044987601842012
chr6	139791301	139794192	RP11-12A2.3	130	0.0449515905947441
chr16	75575297	75642343	RP11-77K12.8	3011	0.0449087953226841
chr18	19253589	19262522	RP11-13N13.6	399	0.0446608462055071
chr13	33764078	33859873	RP11-81F11.3	4276	0.0446365192701157
chr12	93568142	93575608	RP11-511B23.3	333	0.0445962233828847
chr11	114081338	114227293	RP11-64D24.2	6493	0.0444860094823097
chr10	99625988	99631337	RP11-459F3.6	238	0.0444859813084112
chr6	14280358	14285376	RP11-359N11.2	223	0.0444311615859733
chr2	208051441	208100790	AC007879.2	2191	0.0443971631205674
chr8	101441062	101443225	KB-173C10.1	96	0.044362292051756
chr5	123828468	123872041	CTD-2308B18.3	1933	0.0443613163813283
chr17	75465244	75468852	RP11-75C10.9	160	0.0443336104183985
chr17	46371707	46386124	AC090627.1	638	0.0442502427521154
chr11	2425745	2429138	AC124057.5	150	0.0441956393635828
chr17	28531336	28533486	RP11-354P11.4	95	0.0441655044165504
chr17	42376942	42392683	AC003102.3	695	0.0441494092237327
chr17	27339883	27343530	AC024619.2	161	0.0441337719298246
chr22	39130735	39134995	RP3-508I15.19	188	0.0441210983337245
chr20	36305312	36311636	RP4-640H8.2	279	0.0441106719367589
chr12	93396903	93413596	RP11-511B23.1	736	0.0440876961782676
chr15	44679518	44682649	RP11-616K22.2	138	0.0440613026819923
chr2	134022540	134042334	AC010890.1	872	0.0440515281636777
chr9	107689834	107691173	RP11-217B7.2	59	0.0440298507462687
chr3	177652611	177655450	RP11-2L8.1	125	0.0440140845070423
chr12	64432342	64491398	RP11-196H14.2	2596	0.043957532553296
chr15	77934106	77943997	RP11-307C19.3	434	0.0438738374443995
chr2	217664331	217670058	AC007563.3	251	0.0438198324022346
chr22	43671961	43679836	Z99756.1	345	0.0438039614017268
chr17	73893141	73896229	RP11-552F3.10	135	0.0437034639041761
chr5	60213317	60215400	AC104113.3	91	0.0436660268714011
chr14	32022564	32027704	CTD-2213F21.4	224	0.0435712896323672
chr1	115825655	115910693	RP4-663N10.1	3704	0.0435564858476699
chr6	160693649	160697162	RP1-276N6.2	153	0.043540125213432
chr7	1778266	1781927	AC074389.9	159	0.0434188967777171
chr19	7990886	7991648	CTD-3193O13.8	33	0.0432503276539974
chr8	144655660	144659567	RP11-661A12.9	169	0.0432446264073695
chrX	133684003	133693953	LINC00629	430	0.0432117375138177
chr5	73617456	73635977	CTD-2275D24.1	800	0.0431918799265738
chr9	129986890	130003594	RP13-225O21.3	720	0.0431008680035917
chr11	77733979	77734767	RP11-7I15.4	34	0.0430925221799747
chr10	78042428	78044842	RP11-369F10.3	104	0.043064182194617
chr20	34738335	34743655	RP11-234K24.3	229	0.0430370231159556
chr2	24437250	24444385	AC009228.1	307	0.0430213004484305
chr10	73267910	73271630	CDH23-AS1	160	0.0429991937651169
chr2	28530558	28533326	AC093690.1	119	0.0429758035391838
chr12	122233173	122241812	AC084018.1	371	0.0429398148148148
chr1	17197440	17200587	RP11-108M9.3	135	0.0428843710292249
chr2	241949462	241950161	AC093585.6	30	0.0428571428571429
chr20	31148895	31161690	RP11-410N8.3	548	0.0428258830884651
chr11	62304784	62309490	RP11-864I4.3	201	0.0427023581899299
chr12	57390043	57392225	RP11-474N8.5	93	0.0426019239578562
chr2	218147462	218200843	AC009492.1	2274	0.0425986287512645
chr15	40592871	40594021	PLCB2-AS1	49	0.0425716768027802
chr1	201657387	201798687	IPO9-AS1	5992	0.0424059277712118
chr1	94057756	94071130	RP5-1033H22.2	567	0.042392523364486
chr16	2604061	2616295	RP11-20I23.8	518	0.0423375561912546
chr1	205202949	205205995	RP11-383G10.5	129	0.042336724647194
chr1	28832492	28837404	SNHG3	208	0.0423366578465296
chr3	101542637	101543842	RP11-49I4.3	51	0.0422885572139304
chr7	92086878	92120924	AC007566.10	1437	0.0422063617939907
chr11	86666754	86712001	RP11-736K20.6	1908	0.0421676096181047
chr11	61535973	61558075	RP11-467L20.9	932	0.0421662217798489
chr15	45462542	45492156	RP11-519G16.2	1247	0.0421070403511734
chr2	27558409	27565466	AC109828.1	297	0.0420799093227543
chr15	63970080	64005957	RP11-317G6.1	1509	0.042059200624338
chr14	73929129	73943880	RP1-240K6.3	620	0.0420281995661605
chr11	62158988	62160844	CTD-2531D15.5	78	0.0420032310177706
chr5	132024373	132057275	AC004237.1	1382	0.0420022490350424
chr6	106060542	106080071	RP3-359N14.2	820	0.0419866871479775
chr1	145475982	145508503	RP11-315I20.1	1365	0.0419715884631941
chr11	66240961	66247704	CTD-3074O7.5	283	0.0419632265717675
chr20	49547521	49561316	RP5-914P20.5	578	0.0418962017976225
chr7	104944724	104947089	RP4-778K6.3	99	0.0418427726120034
chr19	46268043	46272943	AC074212.5	205	0.0418281983268721
chr17	60776605	60815283	RP11-156L14.1	1613	0.0417022156725872
chr15	58727089	58790934	RP11-355N15.1	2662	0.0416940763712684
chr2	149624039	149646351	AC105402.4	930	0.0416797382691704
chr1	32110590	32125539	RP11-73M7.6	623	0.0416722408026756
chr20	61665569	61668380	LINC00029	117	0.0416073968705548
chr8	22752947	22755326	RP11-87E22.1	99	0.0415966386554622
chr15	52179757	52193320	RP11-56B16.5	564	0.0415806546741374
chr9	119266562	119324572	RP11-264C15.2	2408	0.0415093689127924
chr15	52348872	52392720	CTD-2184D3.5	1820	0.0415060776756596
chr10	15279491	15283766	RP11-25G10.2	177	0.0413938260056127
chr16	14285677	14294134	CTA-276F8.2	350	0.0413809411208323
chr12	94885322	94890218	RP11-778J16.3	202	0.0412497447416786
chr13	24072935	24077013	LINC00352	168	0.0411865653346408
chr5	107035536	107052542	RP11-252I13.2	700	0.0411595225495384
chr19	33708723	33712076	CTD-2540B15.6	138	0.0411449016100179
chr9	97690833	97697228	RP11-54O15.3	263	0.041119449656035
chr10	102896232	102899468	RP11-31L23.3	133	0.0410874266295953
chr11	12088476	12094561	RP13-631K18.3	250	0.0410778836674335
chr1	156616299	156631216	RP11-284F21.7	612	0.0410242659873978
chr14	76702160	76729817	RP11-361H10.3	1133	0.0409646395256345
chr17	33615	41378	AC108004.2	318	0.0409582689335394
chr12	50345295	50356707	RP11-469H8.6	467	0.0409182511171471
chr10	121430230	121484200	RP11-179H18.8	2202	0.0407996887217209
chr5	38710469	38720375	RP11-122C5.1	404	0.0407792469970728
chr17	80936401	80939614	RP11-1197K16.2	131	0.0407591785936528
chr10	31982012	31996316	RP11-472N13.3	583	0.0407549807759525
chr10	3810107	3810943	RP11-184A2.2	34	0.040621266427718
chr5	72509774	72590761	RP11-60A8.1	3288	0.0405986072010668
chr16	68679283	68680071	RP11-615I2.2	32	0.0405576679340938
chr1	39325672	39385068	RP5-864K19.4	2409	0.0405576039193899
chr14	101300769	101327363	RP11-123M6.2	1077	0.0404963338973491
chr6	35512409	35513446	RP3-340B19.3	42	0.0404624277456647
chr11	120120468	120136641	RP11-778O17.4	652	0.0403116112278966
chr15	67695957	67814182	IQCH-AS1	4764	0.0402957048364996
chr8	37337607	37338327	RP11-150O12.2	29	0.0402219140083218
chr17	77128804	77132484	RP11-398J5.1	148	0.0402064656343385
chr22	30107809	30115703	RP1-76B20.12	317	0.0401519949335022
chr12	113909808	113918286	RP11-82C23.2	340	0.0400990682863545
chr15	51706294	51791030	RP11-707P17.1	3396	0.040076943956005
chr1	7442548	7449814	RP3-453P22.2	291	0.0400440346773084
chr8	37278859	37411701	RP11-150O12.1	5316	0.0400171631173641
chr1	200443048	200447421	RP11-469A15.2	175	0.0400091449474166
chr22	31850237	31860190	RP11-247I13.11	398	0.0399839260598754
chr1	54690181	54691156	RP5-997D24.5	39	0.0399590163934426
chr16	81416874	81424489	MIR4720	304	0.0399159663865546
chr20	32570858	32582163	RP5-1125A11.1	451	0.0398903237219176
chr22	37735624	37823505	RP1-63G5.5	3502	0.0398488882820145
chr14	23398818	23424771	RP11-298I3.1	1033	0.0398011867149572
chr19	39805291	39811498	CTC-246B18.8	247	0.0397873711340206
chr11	128396037	128400284	RP11-1007G5.2	169	0.0397834274952919
chr14	35025980	35030504	RP11-671J11.4	180	0.0397790055248619
chr6	148454945	148458540	RP11-631F7.2	143	0.0397664071190211
chr3	134032418	134040013	RP11-200A1.1	302	0.0397577672459189
chrX	40122170	40146973	RP11-320G24.1	986	0.0397516529592001
chr20	825767	838106	RP11-276A18.2	490	0.039708265802269
chr12	58481675	58487145	RP11-58A17.4	217	0.0396636812282946
chr2	23570525	23574735	AC012506.2	167	0.039658038470672
chr16	75413716	75415158	RP11-252K23.2	57	0.0395010395010395
chr6	108444719	108480596	OSTM1-AS1	1416	0.039467082892023
chr21	38559967	38566227	TTC3-AS1	247	0.0394505670020763
chr4	58020743	58022618	RP11-300M6.1	74	0.0394456289978678
chr15	91509575	91531854	AC068831.8	878	0.0394075403949731
chr3	65858490	65940233	MAGI1-IT1	3220	0.0393912703073008
chr2	216476286	216708445	LINC00607	9130	0.0393263266712612
chr7	129593074	129666391	RP11-306G20.1	2882	0.0393082189912436
chr4	124426434	124448680	RP11-381N20.1	874	0.0392861958915809
chr10	11117094	11140436	RP1-33E13.1	917	0.0392837253137986
chr15	75108564	75124136	RP11-414J4.2	611	0.0392345726578052
chr15	45444862	45459724	CTD-2651B20.1	583	0.0392249209446276
chr11	122026130	122293579	RP11-820L6.1	10487	0.0392110674892503
chr5	38399916	38403515	EGFLAM-AS2	141	0.0391666666666667
chr17	43340488	43394414	MAP3K14	2112	0.0391640551115397
chr21	26934221	26947480	MIR155HG	518	0.0390648567119155
chr2	174745593	174764156	AC106900.6	725	0.0390540831717302
chr3	193698403	193723887	RP11-699L21.2	989	0.0388071414557583
chr8	142400039	142402674	CTD-3064M3.4	102	0.0386949924127466
chr2	216397856	216578618	AC012668.2	6988	0.0386583537560231
chr8	41292817	41297938	RP11-15G16.1	198	0.0386567746973838
chr10	71968555	71969331	RP11-367H5.7	30	0.0386100386100386
chr18	33023833	33047052	RP11-322E11.5	896	0.0385874246339363
chr12	2113832	2120558	RP5-1096D14.6	259	0.0385015608740895
chr1	226844341	226862768	ITPKB-IT1	708	0.0384197959626655
chr17	61012763	61044171	RP11-180P8.1	1206	0.0383966379063326
chr2	38053390	38103417	LINC00211	1920	0.0383785080355001
chr2	239697289	239698357	AC144525.1	41	0.0383536014967259
chr9	112522640	112534323	RP11-406O23.2	448	0.0383430332078055
chr14	51314840	51332377	RP11-218E20.2	672	0.0383167978104687
chr12	58230875	58236528	RP11-620J15.1	216	0.0382030420940927
chr1	112396384	112399527	KCND3-IT1	120	0.0381679389312977
chr5	137150022	137225025	RP11-381K20.2	2856	0.0380779691749773
chr1	226335704	226342772	RP11-275I14.4	269	0.0380534729098882
chr9	42466317	42474239	FAM95B1	301	0.0379906601034962
chr11	118894824	118901616	SLC37A4	258	0.0379802738112763
chr10	33500205	33502732	RP11-342D11.2	96	0.0379746835443038
chr12	52470625	52475868	RP11-1100L3.7	199	0.0379481311975591
chr14	71394182	71693933	RP1-292L20.1	11362	0.0379046678587632
chr8	38133406	38134198	RP11-513D5.5	30	0.0378310214375788
chr11	47404699	47430741	RP11-750H9.5	985	0.0378220635103483
chr9	123587106	123616651	RP11-27I1.2	1117	0.0378054558992757
chr5	32103551	32122047	CTD-2152M20.2	699	0.0377899118776018
chr7	104379044	104444554	LHFPL3-AS1	2475	0.0377799148234648
chr5	157602404	157627024	CTC-436K13.1	930	0.0377726331180699
chr12	110171971	110211313	FAM222A-AS1	1486	0.0377703784663091
chr14	77248083	77253067	RP11-488C13.5	188	0.0377131394182548
chr19	3296763	3303001	AC010649.1	235	0.0376662926751082
chr13	41025131	41055143	LINC00598	1128	0.0375837137240529
chr21	45748827	45750104	AP001062.8	48	0.0375586854460094
chr1	93727743	93811582	RP4-717I23.3	3147	0.0375357824427481
chr12	58263618	58290265	RP11-620J15.2	999	0.0374887421194836
chr8	18846789	18858462	RP11-420B22.1	437	0.0374336131574439
chr19	4654976	4655536	AC005339.2	21	0.0374331550802139
chr5	79348197	79379477	CTD-2201I18.1	1170	0.0374028963268438
chr9	128819859	128921892	RP11-343J18.2	3815	0.0373894976184409
chr16	67551610	67562578	CTD-2012K14.1	410	0.0373780654571976
chr14	89866339	89875813	RP11-33N16.2	354	0.0373614775725594
chr13	75949647	75950209	TBC1D4-AS1	21	0.0373001776198934
chr4	186509063	186515157	RP11-301L8.2	227	0.0372436423297785
chr17	72966799	72971823	RP11-309N17.4	187	0.0372139303482587
chr14	74755830	74761128	AC005519.4	197	0.0371768258161917
chr12	107108702	107126844	RP11-482D24.3	674	0.0371493137849308
chr2	98963458	98967603	AC092675.4	154	0.0371442354076218
chr3	10809149	10813403	AC018495.3	158	0.0371327849588719
chr1	184377471	184381494	GS1-115G20.1	149	0.0370278330019881
chr1	153719327	153723703	RP11-216N14.8	162	0.0370116518163125
chr6	4610890	4611538	RP4-529N6.1	24	0.036979969183359
chr2	235353234	235363239	AC097713.4	370	0.0369778133120128
chr5	60497136	60560756	CTC-436P18.3	2352	0.0369689253548357
chr5	148543518	148656339	RP11-331K21.1	4170	0.0369608764248108
chr17	26684670	26708716	CTB-96E2.3	887	0.0368860980579698
chr2	207471221	207474536	AC010731.2	122	0.0367913148371532
chr2	239335718	239336370	AC016999.2	24	0.0367534456355283
chr14	101511494	101518132	MIR381HG	244	0.0367525229703269
chr4	129489127	129491686	RP11-184M15.1	94	0.03671875
chr17	43322553	43326203	CTD-2020K17.4	134	0.0367022733497672
chr9	139437333	139438287	RP11-413M3.4	35	0.0366492146596859
chr5	72633733	72634360	RP11-60A8.2	23	0.036624203821656
chr15	45740625	45805965	RP11-519G16.3	2393	0.0366232533937344
chr3	177159709	177470093	LINC00578	11358	0.036593263205374
chr8	101349823	101362935	KB-1991G8.1	479	0.0365286357050255
chr8	70579284	70582549	RP11-102F4.3	119	0.0364360073484385
chr16	4385871	4387819	RP11-295D4.1	71	0.0364289379168804
chr5	148596086	148656368	AC012613.2	2195	0.0364115919911086
chr1	110426798	110428886	RP11-195M16.1	76	0.0363810435615127
chr4	76901943	76927095	RP11-630D6.5	915	0.0363773704925854
chr17	35969787	35973886	RP11-697E22.1	149	0.0363414634146341
chr9	135321285	135336859	RP11-738I14.4	565	0.0362760834670947
chr10	14116283	14129604	RP11-397C18.2	483	0.0362558174448281
chr2	204955180	204974572	AC009965.2	703	0.0362501933687413
chr11	35303360	35307556	RP1-68D18.3	152	0.0362163450083393
chr1	154526085	154527493	UBE2Q1-AS1	51	0.0361958836053939
chr5	131520569	131528501	P4HA2-AS1	287	0.036177990671877
chr5	139227875	139235974	CTB-35F21.4	293	0.0361728395061728
chr1	244080704	244210619	RP11-278H7.1	4695	0.036138735798516
chr9	110182565	110193083	RP11-363D24.1	380	0.0361251069493298
chr17	46656992	46659621	hsa-mir-10a	95	0.0361216730038023
chr13	51381992	51423145	DLEU7-AS1	1486	0.0361082762307431
chr10	119232726	119304579	EMX2OS	2590	0.0360453141091658
chr8	145721001	145730827	CTD-2517M22.14	354	0.0360232013839422
chr12	123565931	123569291	RP11-197N18.7	121	0.0360011901219875
chr9	124042141	124045008	RP11-477J21.6	103	0.0359135285913529
chr17	61458592	61491673	AC015923.1	1188	0.0359107671845717
chr17	39077682	39132178	AC004231.2	1957	0.0359102335908399
chr1	232061580	232080979	DISC1-IT1	696	0.0358762886597938
chr12	740057	772872	RP11-218M22.1	1174	0.0357752315943442
chr10	131581117	131584811	RP11-109A6.4	132	0.035723951285521
chr14	101908413	101910652	RP11-168L7.3	80	0.0357142857142857
chr15	71402899	71403766	RP11-673C5.4	31	0.0357142857142857
chr3	38865393	38866793	RP11-134J21.1	50	0.0356887937187723
chr18	18960247	19030978	RP11-296E23.1	2522	0.0356557145280778
chr21	37085437	37105240	AF015720.3	706	0.035649363764896
chr17	7186266	7187390	RP1-4G17.2	40	0.0355555555555556
chr16	4845266	4846533	RP11-127I20.5	45	0.0354889589905363
chr18	47013709	47018248	hsa-mir-1539	161	0.0354625550660793
chr1	35439957	35450914	RP11-244H3.1	388	0.0354079211534952
chr15	75647551	75648087	RP11-817O13.6	19	0.0353817504655493
chr9	3875584	3878809	RP11-252M18.3	114	0.0353378797272164
chr11	665910	678391	RP11-754B17.1	441	0.0353308764621054
chr5	123641923	123740772	RP11-93O7.5	3492	0.0353262518968134
chr1	53535610	53551174	RP11-334A14.5	549	0.0352714423385802
chr18	77547121	77551432	RP11-154H12.2	152	0.0352504638218924
chr15	42213615	42221081	CTD-2382E5.4	263	0.035221641890987
chr17	28565759	28579255	RP11-354P11.2	475	0.0351930058531526
chr10	22650101	22701996	RP11-301N24.3	1825	0.0351664868197934
chr20	36120874	36137633	RP11-425M5.5	589	0.0351431980906921
chr11	2861365	2882798	KCNQ1-AS1	753	0.0351311001213026
chr3	11047784	11060910	SLC6A1-AS1	461	0.035118458139712
chr2	101439123	101463682	AC092168.2	862	0.0350977198697068
chr20	34674174	34676114	RP4-550H1.5	68	0.0350334878928387
chr9	35756709	35757937	RP11-112J3.15	43	0.0349877949552482
chr6	107165327	107235354	RP1-60O19.1	2450	0.0349860055977609
chr13	114518603	114542321	GAS6-AS1	829	0.0349508832581475
chr6	6901255	6918948	RP3-429O6.1	617	0.0348705775969255
chr17	43315395	43319101	CTD-2020K17.3	129	0.0347990288643108
chr17	76356534	76369992	RP11-806H10.4	467	0.034697971617505
chr4	149067622	149130031	RP11-76G10.1	2164	0.0346739304598622
chr4	153067537	153099725	RP11-18H21.2	1116	0.0346702289602038
chr16	3104343	3105381	RP11-473M20.8	36	0.0346487006737247
chr21	40360633	40378079	AF064858.8	604	0.0346191322290365
chrX	16171064	16188992	RP11-431J24.2	619	0.0345250711138379
chr9	3898642	3901248	GLIS3-AS1	90	0.0345224395857307
chr20	49262008	49278812	RP4-530I15.6	580	0.0345135376376079
chr11	12942733	12944472	RP11-47J17.2	60	0.0344827586206897
chr5	38556888	38671318	LIFR-AS1	3944	0.0344661848624936
chr2	230807444	230809853	FBXO36-IT1	83	0.0344398340248963
chr14	96709202	96710334	RP11-404P21.2	39	0.0344218887908208
chrX	109548648	109550449	AMMECR1-IT1	62	0.0344062153163152
chr19	36605264	36606048	AD001527.4	27	0.0343949044585987
chr2	216395170	216410249	AC012668.1	517	0.0342838196286472
chr2	38302791	38408997	CYP1B1-AS1	3641	0.0342821094654778
chr1	94218480	94241000	RP11-488P3.1	772	0.0342791172683273
chr11	33686766	33718247	RP4-541C22.5	1079	0.0342735531414777
chr5	139452442	139488215	CTB-131B5.4	1224	0.0342147928663275
chr19	11314304	11326844	CTC-510F12.2	429	0.0342077984211785
chr11	77850817	77886369	RP11-705O3.1	1216	0.0342024583016904
chr5	141704858	142051566	AC005592.2	11858	0.0342015926901234
chr7	47801074	47806370	LINC00525	181	0.0341702850670191
chr1	85742398	85913807	RP11-131L23.1	5856	0.0341637010676157
chr7	129813558	129845201	RP11-775D22.3	1080	0.0341296928327645
chr17	48286333	48291820	RP11-893F2.5	187	0.0340743440233236
chr10	72577323	72577968	RP11-432J9.4	22	0.0340557275541796
chr1	201980498	201984785	RP11-510N19.5	146	0.0340485074626866
chr22	31601250	31601602	RNF185-AS1	12	0.0339943342776204
chr11	127115	139117	RP11-304M2.2	408	0.0339915021244689
chr11	72887739	72892741	RP11-800A3.3	170	0.0339796122326604
chr10	105239360	105277150	RP11-225H22.5	1282	0.0339234209203249
chrX	30718115	30742291	GK-AS1	820	0.0339165322413864
chr9	127431666	127432491	RP11-348K2.2	28	0.0338983050847458
chr11	64059194	64072241	RP11-783K16.10	442	0.0338749233599019
chr19	36378574	36385454	AD000864.5	233	0.0338613573608487
chr11	46867963	46895947	LRP4-AS1	947	0.0338395569054851
chr14	71759435	71788531	RP1-261D10.2	984	0.0338179193731312
chr5	79070171	79112013	CTC-431G16.2	1414	0.0337929880744689
chr17	34006411	34011922	CTC-507E2.1	186	0.033744557329463
chr8	125847126	125869758	RP11-1082L8.3	763	0.0337118366986259
chr10	3282563	3299402	RP11-298E9.6	567	0.0336698337292161
chr4	77678113	77679627	RP11-359D14.2	51	0.0336633663366337
chr10	118918167	118928566	RP11-501J20.2	350	0.0336538461538462
chr8	125048251	125052709	RP11-959I15.4	150	0.0336398295581969
chr6	113678205	113689146	RP11-437J19.1	367	0.0335404861999634
chr8	28968090	28998246	CTD-2647L4.1	1011	0.0335245548297244
chr16	87100311	87103354	RP11-134D3.2	102	0.0335085413929041
chr3	123304389	123363415	MYLK-AS1	1977	0.033493147203822
chr16	57655946	57665559	RP11-405F3.5	322	0.0334928229665072
chr11	76368100	76374910	AP001189.4	228	0.0334752606078403
chrX	39868529	39871435	AC092198.1	97	0.0333677330581355
chr1	112533158	112541464	RP11-88H9.1	277	0.0333453713735404
chr8	102141215	102145714	KB-1460A1.2	150	0.0333333333333333
chr1	110708808	110715111	RP5-1028L10.1	210	0.0333121827411168
chr5	180651646	180657685	CTC-338M12.7	201	0.0332781456953642
chr11	111320593	111322036	RP11-794P6.3	48	0.0332409972299169
chr1	201969222	201979481	RP11-465N4.4	341	0.0332358674463938
chr14	32842543	32887180	RP11-320M16.2	1477	0.033088400017922
chr17	70319264	70636611	LINC00511	10494	0.0330677993874233
chr8	99053954	99056349	KB-1208A12.3	79	0.0329716193656093
chr5	55609732	55617224	RP11-155L15.1	247	0.0329640998265047
chrX	30716324	30740049	RP11-242C19.2	782	0.0329596223552221
chr14	52577840	52596343	RP11-1033H12.1	609	0.0329118028534371
chr15	80726136	80737493	RP11-210M15.1	373	0.0328402887832365
chr11	44740942	44758242	RP11-45A12.2	568	0.0328304722270389
chr12	121159310	121161442	RP11-173P15.5	70	0.0328176277543366
chr14	61107448	61109307	RP11-1042B17.5	61	0.0327956989247312
chr10	77029577	77133258	ZNF503-AS1	3396	0.0327539978009683
chr9	3674546	3691814	RP11-509J21.3	565	0.0327175864265447
chr7	2983669	2986725	AC004906.3	100	0.0327118089630357
chr4	170122945	170141500	RP11-327O17.2	607	0.0327117913343393
chr17	78934566	78935513	CTD-2561B21.3	31	0.0327004219409283
chr16	58231016	58251709	RP11-459F6.1	676	0.0326664733739248
chr7	27224137	27228912	HOXA11-AS	156	0.0326633165829146
chr17	30822554	30826351	RP11-466A19.1	124	0.0326487625065824
chr1	214517515	214530958	RP11-176D17.3	438	0.0325795894079143
chr6	163463589	163475193	RP1-257A15.1	378	0.0325721671693236
chr2	121311319	121315685	AC073257.1	142	0.0325166017861232
chr10	29698331	29776674	RP11-534G20.3	2547	0.0325104666598591
chr9	102348068	102582171	RP11-554F20.1	7604	0.0324812903666746
chr1	110625310	110652341	RP4-773N10.6	877	0.0324430304823912
chr16	69743777	69744486	CTD-2033A16.1	23	0.0323943661971831
chr17	30845971	30858510	RP11-466A19.3	406	0.0323763955342903
chr4	758275	758862	AC139887.4	19	0.032312925170068
chr6	43690523	43705571	RP1-261G23.5	486	0.0322945046182471
chr2	74213653	74220867	RP11-711M9.1	233	0.0322938322938323
chr10	80008497	80434724	RP11-90J7.3	13761	0.0322855373180551
chr10	103578835	103588536	RP11-190J1.10	313	0.0322613894042465
chr13	30492784	30500788	LINC00572	258	0.0322298563397876
chr17	48633568	48639469	CACNA1G-AS1	190	0.0321924771263978
chr14	102262892	102276658	CTD-2017C7.2	443	0.0321783976174911
chr1	94713464	94715048	RP11-148B18.1	51	0.0321766561514196
chr1	29554	31109	MIR1302-10	50	0.032133676092545
chr9	136333982	136335880	RP13-100B2.4	61	0.0321221695629279
chr11	10562819	10621479	MRVI1-AS1	1884	0.0321167385486098
chr17	19067522	19077749	AC007952.4	328	0.0320688306609308
chr17	6919137	6922978	MIR497HG	123	0.0320145757418011
chr3	149983199	150005160	RP11-483E7.1	703	0.0320098351698388
chr3	150608423	150756605	RP11-166N6.2	4736	0.0319604812967749
chr5	135465196	135470579	SMAD5-AS1	172	0.0319465081723626
chr22	30887789	30888791	RP4-539M6.14	32	0.0319042871385842
chr17	17662468	17674135	RAI1-AS1	372	0.0318820706205005
chr9	97586554	97587055	RP11-49O14.3	16	0.0318725099601594
chr3	49936735	49941190	CTD-2330K9.2	142	0.0318671454219031
chr15	70127573	70135459	LINC00593	251	0.0318245213642703
chr1	162286642	162287584	RP11-565P22.2	30	0.031813361611877
chr8	121773493	121789072	RP11-713M15.1	495	0.0317715019255456
chr12	53551573	53570212	RP11-1136G11.7	592	0.0317596566523605
chr9	134391945	134397616	RP11-334J6.6	180	0.0317348377997179
chr11	9025709	9086701	RP11-467K18.2	1931	0.0316593707474628
chr11	72062391	72064254	RP11-45F15.1	59	0.0316523605150215
chr12	106496941	106499943	RP11-114F10.3	95	0.0316350316350316
chr3	53317448	53381637	DCP1A	2027	0.0315781274341798
chr15	89904810	89939471	CTD-2335A18.1	1094	0.0315619410305233
chr20	30586850	30591190	RP1-310O13.12	137	0.0315595484911311
chr12	64502543	64514269	RP11-196H14.4	370	0.0315511213439072
chr5	139064230	139124595	CTB-35F21.1	1904	0.0315409336381407
chr8	9112859	9117805	RP11-10A14.7	156	0.031534263189812
chr1	51983981	52027301	RP11-191G24.1	1366	0.0315320514300224
chr17	8706041	8770994	PIK3R6	2048	0.0315300058502941
chr3	63846321	63847495	THOC7-AS1	37	0.0314893617021277
chr11	18728084	18762115	RP11-1081L13.4	1071	0.0314703808180536
chr18	9121263	9136643	RP11-143J12.2	484	0.0314673948377869
chr1	183107514	183110439	RP11-181K3.4	92	0.0314422419685578
chr12	117537286	117579896	RP11-103B5.2	1339	0.0314238107530919
chr5	157851593	157879766	RP11-542A14.1	885	0.0314119400866047
chr12	121406416	121418768	HNF1A-AS1	388	0.031409374241075
chr1	151031995	151042801	RP11-316M1.11	339	0.0313685574164893
chr16	3166043	3184883	RP11-473M20.14	591	0.031367761796083
chr13	44720606	44732358	SMIM2-IT1	367	0.0312260699395899
chr6	157428861	157440840	RP1-137K2.2	374	0.0312186978297162
chr15	101389766	101404501	RP11-66B24.2	460	0.0312160694896851
chr19	2610153	2611860	CTC-265F19.2	53	0.0310304449648712
chr15	50786215	50789277	RP11-562A8.5	95	0.0310153444335619
chr20	61798149	61812255	RP5-963E22.4	437	0.0309775288863685
chr2	217168048	217186460	AC069155.1	570	0.0309563895074132
chr9	89247062	89311411	RP11-395D3.1	1986	0.0308624708624709
chr5	132592184	132611669	CTB-49A3.4	601	0.0308426562660372
chr2	159542415	159610287	AC005042.5	2092	0.0308222710061438
chr16	50424827	50429044	RP11-21B23.2	130	0.0308202939781887
chr1	10043199	10044626	RP11-807G9.2	44	0.030812324929972
chr15	51038906	51042026	RP11-507J18.2	96	0.0307593719961551
chr9	125871773	125877756	MIR600HG	184	0.0307486631016043
chr14	102095321	102098867	RP11-1029J19.4	109	0.0307301945305892
chr3	64173220	64186641	PRICKLE2-AS3	412	0.0306958724482193
chr3	71619406	71623608	FOXP1-IT1	129	0.0306923625981442
chr1	229455150	229458834	RP4-803J11.2	113	0.0306648575305292
chr4	124571422	124851561	RP11-93L9.1	8584	0.0306418219461698
chr1	40030832	40038875	RP11-15J6.1	246	0.030581800099453
chr11	72926043	72926958	RP11-800A3.2	28	0.0305676855895196
chr17	61194380	61208308	RP11-556O9.2	425	0.0305118816856917
chr14	101913979	101923454	RP11-1029J19.2	289	0.0304981004643309
chr3	177401415	177409022	RP11-114M1.1	232	0.0304942166140904
chr1	41708045	41750533	RP11-399E6.1	1294	0.0304549412789192
chr11	75294241	75305710	CTD-2530H12.4	349	0.0304272013949433
chr4	54766038	54783002	RP11-89B16.1	516	0.0304155614500442
chr10	17256238	17268897	RP11-124N14.4	385	0.0304107424960506
chr3	123408491	123411254	MYLK-AS2	84	0.0303907380607815
chr21	45926690	45935738	TSPEAR-AS1	275	0.0303900983534092
chr15	51600434	51614193	RP11-108K3.2	418	0.0303779069767442
chr2	171672803	171674547	AC007405.8	53	0.0303724928366762
chr11	86142632	86333909	RP11-317J19.1	5802	0.0303328140193854
chr7	151124769	151136210	RP4-555L14.4	347	0.0303268659325293
chr13	73987610	74222390	LINC00393	7113	0.0302963186969985
chr12	106097981	106137840	RP11-266E14.1	1207	0.0302809834420472
chr5	75987264	76012040	CTD-2384B11.2	750	0.0302700084756024
chr16	67295011	67297687	CTC-277H1.7	81	0.0302577512140456
chr15	83419316	83425958	RP11-752G15.6	201	0.0302574138190577
chr16	71599692	71612090	RP11-432I5.1	375	0.0302443745463344
chr10	3974896	3978004	RP11-464C19.3	94	0.0302348021871985
chr14	91033839	91036320	RP11-1078H9.2	75	0.0302175664786463
chr2	219809351	219826625	AC097468.7	522	0.0302170767004342
chr17	44270942	44274089	KANSL1-AS1	95	0.0301778907242694
chr4	113900746	113993118	RP11-650J17.1	2785	0.0301495025602719
chr11	77540700	77583308	RP11-91P24.7	1283	0.0301110094111573
chr8	130952102	130961640	RP11-473O4.3	287	0.0300870112171087
chr6	45541083	45544507	RP1-166H4.2	103	0.0300729927007299
chr18	2688562	2833063	RP11-703M24.5	4345	0.0300687879752529
chr11	8790325	8831778	RP11-318C2.1	1246	0.0300574130361364
chr11	111639392	111649074	RP11-108O10.2	291	0.0300526696271817
chr5	142869420	142910915	CTD-2050E21.1	1247	0.0300510892616156
chr10	102849078	102901023	RP11-108L7.11	1561	0.0300504369922612
chr8	49533025	49536455	RP11-770E5.3	103	0.0300204022150976
chr19	3141574	3155173	AC005264.2	408	0.03
chr1	53733607	53734273	RP4-784A16.1	20	0.0299850074962519
chr17	30607406	30607972	RP11-443G13.2	17	0.0299823633156966
chr1	7068436	7074339	RP11-334N17.1	177	0.029979674796748
chr9	89563614	89616948	RP11-276H19.1	1598	0.0299615637011343
chr9	132695815	132698820	RP11-409K20.6	90	0.029940119760479
chr2	197124748	197128928	AC020571.3	125	0.0298971537909591
chr3	31745550	31763144	OSBPL10-AS1	525	0.0298380221653879
chr3	9989088	9996471	PRRT3-AS1	220	0.0297941495124594
chr2	198115582	198167243	ANKRD44-IT1	1536	0.0297317177035345
chrX	102192698	102195489	LL0XNC01-237H1.3	83	0.0297277936962751
chr1	226124111	226125257	RP4-559A3.6	34	0.029642545771578
chr12	50348422	50349908	RP11-469H8.8	44	0.0295897780766644
chr16	86015356	86018329	RP11-542M13.2	88	0.0295897780766644
chr18	32860831	32870165	RP11-158H5.7	276	0.0295661489019818
chr11	121318040	121323722	RP11-730K11.1	168	0.0295618511349639
chr11	8056993	8061265	RP11-236J17.6	126	0.0294874795225837
chr11	11373973	11374854	RP11-567I13.1	26	0.0294784580498866
chr15	40331512	40359491	RP11-521C20.4	824	0.0294496068620443
chr5	180673523	180699168	CTC-338M12.4	755	0.0294392887779771
chr12	121067908	121079394	RP11-728G15.1	338	0.029424566901715
chr1	43307569	43312058	RP11-342M1.3	132	0.0293986636971047
chr21	17442842	17982094	LINC00478	15846	0.0293850938242346
chr12	93397191	93609455	RP11-511B23.2	6237	0.0293830824676701
chr5	169199970	169206369	CTB-37A13.1	188	0.029375
chr1	51731525	51732716	RP11-296A18.7	35	0.0293624161073825
chr10	80027085	80090352	LINC00595	1852	0.0292723019535942
chr8	67833919	67838633	SNHG6	138	0.0292682926829268
chr9	79379352	79402485	PCA3	677	0.029264286331806
chr8	22925742	22941132	RP11-875O11.2	450	0.0292378662854915
chr1	246196853	246198905	RP11-83A16.1	60	0.0292255236239649
chr5	16428645	16432545	RP1-167G20.2	114	0.0292232760830556
chr2	220551709	220579408	AC009502.4	809	0.0292057761732852
chr9	128329858	128335302	RP11-12A16.3	159	0.0292011019283747
chr12	54329112	54333427	HOXC-AS5	126	0.0291936978683967
chr18	21574177	21595303	RP11-403A21.2	616	0.0291570028873006
chr17	81091900	81125376	AC139099.4	976	0.029154344774024
chr15	81616718	81654378	RP11-761I4.3	1097	0.0291282759353177
chr4	16402053	16513810	RP11-446J8.1	3249	0.0290717443046583
chr10	104209574	104220863	RP11-18I14.10	328	0.029052258635961
chr17	27054276	27054757	AC010761.14	14	0.029045643153527
chr16	23206199	23224425	CTC-391G2.1	529	0.0290228781478027
chr1	36035414	36043330	RP4-728D4.2	229	0.0289250978906151
chr12	2329703	2332645	CACNA1C-AS4	85	0.0288820931022766
chr3	149694542	149697142	RP11-651P23.5	75	0.0288350634371396
chr15	91495469	91498455	AC068831.6	86	0.0287914295279545
chr17	41757641	41783252	CTC-501O10.1	736	0.0287365297516789
chr2	27173176	27232675	AC013472.4	1702	0.0286050420168067
chr2	45240353	45240807	AC093702.1	13	0.0285714285714286
chr20	56174751	56176256	RP4-718J7.4	43	0.0285524568393094
chr11	126162817	126164149	RP11-712L6.7	38	0.0285071267816954
chr8	22735485	22745535	RP11-87E22.2	286	0.0284548801114317
chr11	123325106	123331118	AP000783.2	171	0.0284383835024114
chr14	91163677	91165718	RP11-661G16.2	58	0.0284035259549461
chr8	130363937	130692485	CCDC26	9328	0.0283915032460911
chr3	112455294	112468166	RP11-572C15.5	365	0.0283539190553872
chr17	29161343	29190046	CTD-2349P21.11	813	0.0283235785953177
chr17	40835205	40851484	CTD-3193K9.3	461	0.0283169533169533
chr2	217124318	217130853	AC012513.6	185	0.0283047735618115
chr8	130428195	130458098	RP11-26E5.1	846	0.0282905296950241
chr11	62677018	62685833	AP000438.2	249	0.0282441016333938
chr10	13457202	13465133	RP11-445K13.2	224	0.0282400403429148
chr20	1146924	1160596	RP4-545L17.7	386	0.0282308198639655
chr17	62116510	62119203	RP11-214C8.5	76	0.0282108389012621
chr6	14841455	14871959	RP11-146I2.2	860	0.0281920996557941
chr2	218843430	218857338	AC010136.2	392	0.0281831907398088
chr5	134895267	134970564	CTC-321K16.1	2122	0.028181359398656
chr8	104495626	104513904	RP11-1C8.4	515	0.0281744077903605
chr15	64993447	65011801	AC100830.3	517	0.0281667120675565
chr8	100008991	100025272	RP11-410L14.2	457	0.0280678049379683
chr16	84226164	84230659	RP11-486L19.2	126	0.0280249110320285
chr15	90936722	90941113	RP11-154B12.3	123	0.0280054644808743
chr13	30446750	30462542	LINC00297	442	0.0279870828848224
chr1	244538402	244572894	RP11-518L10.2	965	0.0279766909227959
chr22	43628147	43635016	Z82214.2	192	0.0279475982532751
chr5	142938784	142942113	CTD-2050E21.2	93	0.0279279279279279
chr6	111681844	111682810	REV3L-IT1	27	0.0279214064115822
chr15	77952394	77960416	CTD-2632K10.1	224	0.0279197307740247
chr14	51800111	51832275	LINC00640	898	0.0279185450023317
chr12	92815307	92877456	RP11-693J15.4	1735	0.0279163314561545
chr11	123059510	123098985	CTD-2216M2.1	1102	0.0279156956125241
chr2	217559187	217858722	AC007563.5	8334	0.0278230329576412
[truncated: 2,699 more rows]
