# Supplementary material for: A Dual Model for Prioritizing Cancer Mutations in the Non-coding Genome Based on Germline and Somatic Events
Source: PLoS Comput Biol. 2015 Nov 20;11(11):e1004583. doi: 10.1371/journal.pcbi.1004583 (PMC4654583; doi:10.1371/journal.pcbi.1004583)
Supplement: S1 Dataset — The total size and fraction of overlap (gene size/overlap size) were computed for each gene. Columns 1–7 correspond to chromosome, gene start, gene end, gene name, size of overlap and fraction of overlap. Genes with no overlap are excluded. All coordinates use HG19 genome assembly. pcgenemap-liver.tsv: protein coding genes, liver cancer; pcgenemap-lung.tsv: protein coding genes, lung cancer; pcgenemap-CLL.tsv: protein coding genes, CLL; pcgenemap-melanoma.tsv: protein coding genes, melanoma; lncRNAmap-liver.tsv: lncRNA genes, liver cancer; lncRNAmap-lung.tsv: lncRNA genes, lung cancer; lncRNAmap-CLL.tsv: lncRNA genes, CLL; lncRNAmap-melanoma.tsv: lncRNA genes, melanoma; sRNAmap-liver.tsv: small RNA genes, liver cancer; sRNAmap-lung.tsv: small RNA genes, lung cancer; sRNAmap-CLL.tsv: small RNA genes, CLL; sRNAmap-melanoma.tsv: small RNA genes, melanoma. R scripts: RFmodel_workflow.R; RF_SOM_validation.R; RF_SNP_validation.R. (ZIP) [file pcbi.1004583.s014.zip › suppl_files/Supplementary_data/pcgenemap-melanoma.tsv]

chr5	139505521	139508391	IGIP	2340	0.815047021943574
chr11	10529434	10530723	MTRNR2L8	1019	0.789922480620155
chr15	101811022	101817705	VIMP	5194	0.777079593058049
chr20	55933496	55934878	MTRNR2L3	1063	0.768618944323934
chr9	131104432	131105049	TMSB4XP4	474	0.766990291262136
chr1	231154704	231175992	FAM89A	15280	0.71774155667246
chr15	89164527	89175513	AEN	7787	0.708746700646218
chr1	109633357	109639556	TMEM167B	4251	0.685645161290323
chr6	3231637	3303607	PSMG4	49125	0.682566589320699
chrX	2404455	2419008	ZBED1	9683	0.665315377215886
chr17	36283971	36294915	TBC1D3F	7235	0.661032434901782
chr9	44997777	44999352	FAM27E4P	1039	0.659263959390863
chr8	71485681	71486671	AC120194.1	651	0.656912209889001
chr1	1634169	1655777	CDK11A	14138	0.654264426859179
chr1	1592939	1624167	SLC35E2B	20160	0.645553812161773
chr6	3118608	3153812	BPHL	22694	0.644624343133078
chr16	5134305	5147809	FAM86A	8529	0.631543872639763
chr20	3801178	3805949	AP5S1	2991	0.626781223805532
chr12	122215664	122232261	RHOF	10311	0.621219424026991
chrX	24167290	24234372	ZFX	40476	0.603371942220831
chr1	34554	36081	FAM138A	921	0.602748691099476
chr1	110036674	110045554	CYB561D1	5278	0.594302443418534
chr1	24291294	24307417	SRSF10	9551	0.592346812205408
chr22	46726772	46753237	TRMU	15597	0.589322149172523
chr6	3064092	3115421	RIPK1	30229	0.588914864601597
chr19	46393278	46405862	MYPOP	7406	0.588478347238776
chr5	172195093	172198198	DUSP1	1821	0.586284610431423
chrX	15337573	15353676	PIGA	9439	0.586127670144064
chrX	48553945	48567403	SUV39H1	7848	0.583104242514303
chrX	70316047	70323385	FOXO4	4275	0.582504428396239
chr8	145192672	145195746	FAM203A	1781	0.579186991869919
chr5	92919043	92930321	NR2F1	6525	0.57850873304371
chrX	47064320	47065264	INE1	541	0.572486772486772
chrX	129040097	129063737	UTP14A	13528	0.572226217165095
chrX	54556644	54587504	GNL3L	17601	0.570331486341985
chr1	211744910	211752084	SLC30A1	4048	0.56418118466899
chr14	20925878	20929771	TMEM55B	2184	0.560862865947612
chr19	17337013	17340028	OCEL1	1689	0.560013262599469
chr17	18163848	18169866	SMCR7	3342	0.555241734507393
chr1	32799433	32801980	MARCKSL1	1406	0.551805337519623
chr14	50359810	50361490	ARF6	912	0.542534205829863
chr8	141521397	141527236	CHRAC1	3168	0.542465753424658
chr6	3269196	3457256	SLC22A23	101983	0.54228681119424
chr16	3421053	3422283	MTRNR2L4	666	0.54102355808286
chr17	56080854	56084707	SRSF1	2081	0.53995848469123
chrX	77223458	77225135	PGAM4	898	0.535160905840286
chr14	54941202	54955914	GMFB	7829	0.532114456603004
chr15	100255906	100273766	LYSMD4	9482	0.530877330496613
chr15	75182346	75191798	MPI	4971	0.525864804823865
chr2	152645498	152685009	ARL5A	20441	0.517336505365459
chrX	122993574	123047829	XIAP	27991	0.515906074904158
chr17	8062467	8066864	VAMP2	2254	0.512505684402001
chr21	43218385	43299591	PRDM15	41573	0.511938625980519
chr20	45313004	45318418	TP53RK	2762	0.510064635272392
chr1	244214585	244220778	ZNF238	3158	0.509848240232483
chr4	4237269	4249950	TMEM128	6457	0.509146822267781
chrX	153712056	153715009	UBL4A	1504	0.509140148950575
chr17	79780293	79784533	AC174470.1	2159	0.509078047630276
chr1	204372515	204380919	PPP1R15B	4272	0.508268887566924
chrX	14026398	14048012	GEMIN8	10951	0.506638908165626
chr17	74708919	74722866	JMJD6	7052	0.505592199598509
chr7	132719291	132720699	hsa-mir-3654	708	0.502484031227821
chr17	80900031	81009686	B3GNTL1	55033	0.501869482746042
chr19	47724081	47736023	BBC3	5974	0.500209327639622
chr4	153457416	153460412	DKFZP434I0714	1499	0.500166833500167
chr5	137087075	137090039	HNRNPA0	1482	0.499831365935919
chr8	19674651	19709594	INTS10	17279	0.494476877289377
chr12	56862301	56864763	SPRYD4	1214	0.492894843686561
chrX	71549366	71792953	HDAC8	120006	0.492659736932854
chrX	16804550	16862642	TXLNG	28589	0.492124696607164
chr14	104022881	104029168	BAG5	3094	0.49204834605598
chrX	153733350	153744566	FAM3A	5492	0.489613978782206
chr5	176074388	176086058	TSPAN17	5711	0.489332533630366
chr15	68570141	68588203	FEM1B	8807	0.487571278303715
chr7	156742417	156765876	NOM1	11425	0.486999147485081
chr6	34214157	34217247	C6orf1	1502	0.485926884503397
chr7	4683388	4811074	FOXK1	61886	0.484669543493073
chr7	106297211	106301442	CCDC71L	2045	0.483223062381853
chr19	12798867	12807457	FBXW9	4146	0.482598067745315
chr1	226170403	226187032	SDE2	8023	0.482441371016236
chr5	167975500	168006605	PANK3	14921	0.479682376390407
chr1	117057157	117113661	CD58	27085	0.479338111671534
chr17	48770551	48785285	ANKRD40	7050	0.478452663725823
chr19	15225795	15236596	ILVBL	5164	0.47805961858915
chr1	180941695	180949868	AL162431.1	3892	0.476143870809885
chrX	114952650	114953669	RP1-241P17.4	484	0.474509803921569
chr7	75024337	75040279	TRIM73	7555	0.473875682117544
chr12	48577366	48579709	C12orf68	1098	0.468430034129693
chr17	56422539	56430454	SUPT4H1	3707	0.468292066700354
chr9	66948257	66950779	AL591379.1	1175	0.465715418152992
chr7	44915896	44924960	PURB	4195	0.46276889134032
chr18	74506688	74534251	RP11-162A12.2	12725	0.461652880568858
chr1	27860546	27930942	AHDC1	32480	0.461383297583704
chr9	140194083	140196703	NRARP	1200	0.457840518885921
chr12	54348618	54352740	HOXC12	1886	0.457433907349018
chr17	2287354	2304412	MNT	7780	0.456064247611232
chr5	60453536	60458301	C5orf43	2172	0.455728073856483
chr1	231114727	231136341	ARV1	9834	0.454961832061069
chr9	79000433	79009433	RFK	4069	0.452060882124208
chr2	120436743	120444083	TMEM177	3295	0.448848930663397
chr2	88326724	88355248	KRCC1	12779	0.447992988606486
chr7	149169885	149194908	ZNF746	11202	0.447650255754476
chr1	154975127	154990998	ZBTB7B	7086	0.446446572580645
chr8	145437880	145440953	FAM203B	1370	0.445673389720234
chr20	33292094	33301243	TP53INP2	4061	0.443825136612022
chr1	205682497	205684153	AC119673.1	732	0.44176222088111
chr14	35179593	35184029	CFL2	1958	0.441289159341898
chrX	152853377	152865500	FAM58A	5327	0.439376443418014
chr1	157090983	157108266	ETV3	7579	0.438498032862763
chr20	60758085	60778624	GTPBP5	8999	0.438120740019474
chr6	17600586	17611950	FAM8A1	4969	0.437219533655961
chr1	229456758	229479041	CCSAP	9731	0.436681026745647
chr6	2988221	3019996	NQO2	13841	0.435580312185297
chr8	145674965	145691060	CYHR1	6995	0.434580019880716
chr3	183977001	183979251	CAMK2N2	976	0.433585073300755
chr8	22545172	22550815	EGR3	2433	0.431077250177179
chr3	185194284	185216845	TMEM41A	9662	0.428242177111958
chr17	18684308	18710027	FAM18B1	10989	0.427255054432348
chrX	134021656	134049297	MOSPD1	11790	0.426524853483829
chr2	208445355	208490652	METTL21A	19259	0.425162258819374
chr17	7761064	7765600	CYB5D1	1928	0.424950407758431
chr6	33540329	33548019	BAK1	3268	0.424912235079964
chr7	43622357	43666385	STK17A	18671	0.424061414068001
chr10	97803151	97820627	CCNJ	7366	0.42146821536877
chr16	72816784	73093597	ZFHX3	116176	0.419689755575946
chrX	21857754	21903542	MBTPS2	19129	0.417764091812444
chr17	74722912	74730018	METTL23	2969	0.417757140847052
chrX	133507283	133562820	PHF6	23191	0.417569952104865
chr1	2439972	2458039	PANK4	7537	0.417146336063759
chr12	31944123	31945175	H3F3C	439	0.41690408357075
chr17	40950810	40963605	CNTD1	5287	0.413175992497656
chrX	122734412	122866906	THOC2	54696	0.412815577946338
chr1	229406822	229441641	RAB4A	14368	0.412636415852958
chr6	2832566	2842240	SERPINB1	3983	0.411679586563307
chr19	18682540	18688360	UBA52	2394	0.411269541315925
chr1	145586115	145590461	NUDT17	1786	0.410858063031976
chr16	67143861	67182442	C16orf70	15759	0.408454719817532
chr14	50234326	50249909	KLHDC2	6365	0.408431724845996
chr1	109234945	109244425	PRPF38B	3870	0.408184790633899
chr17	62502706	62538579	CEP95	14590	0.406701232090093
chr10	3818188	3827473	KLF6	3768	0.405772130088305
chr14	104182067	104200005	ZFYVE21	7240	0.403589943698088
chr6	3153903	3157760	TUBB2A	1557	0.403576982892691
chr1	52521797	52556388	BTF3L4	13883	0.401335568917669
chr1	115312100	115323306	SIKE1	4468	0.398679396805568
chr1	25870071	25895377	LDLRAP1	10066	0.397755561702296
chr7	106809406	106842974	HBP1	13331	0.397122345020704
chr16	30205754	30215631	SULT1A3	3916	0.396436525612472
chrX	67718165	67757127	YIPF6	15416	0.395657418576598
chr5	56205087	56221359	SETD9	6435	0.395440299883242
chrX	54471887	54522599	FGD1	20005	0.394474789501706
chr11	94822974	94865809	ENDOD1	16861	0.393617517975535
chrX	18910418	19002716	PHKA2	36245	0.392691145082829
chr2	11817721	11967535	LPIN1	58719	0.391943396856123
chr11	93862094	93915138	PANX1	20726	0.390724856254124
chr16	30613879	30635333	ZNF689	8374	0.390305290142158
chr19	925781	975939	ARID3A	19544	0.38964094180506
chr11	66610306	66614017	RCE1	1444	0.389008620689655
chr17	74559792	74583038	ST6GALNAC2	9030	0.38843721770551
chr11	45825623	45834566	SLC35C1	3473	0.388305008944544
chr16	88772871	88781794	CTU2	3462	0.387942626624832
chr3	38388251	38462839	XYLB	28875	0.387121425411254
chr1	9294863	9331396	H6PD	14077	0.385312311819127
chr5	148724993	148734146	GRPEL2	3525	0.385077561721652
chr7	135611542	135613214	AC015987.2	642	0.383741781231321
chr22	46639908	46646576	CDPF1	2556	0.383265856950067
chr17	56048910	56065620	VEZF1	6404	0.383220633115912
chr15	75192328	75199462	FAM219B	2727	0.382200420462509
chr11	60609544	60618554	CCDC86	3444	0.382199533903007
chrX	49091927	49106987	CCDC22	5745	0.381448774981741
chrX	52920336	52937587	FAM156B	6569	0.380767447252492
chr16	69333585	69354614	RP11-343C2.3	7984	0.379648121730861
chr2	220363589	220371710	GMPPA	3082	0.379463186407289
chr1	38509523	38512450	POU3F1	1110	0.379098360655738
chrX	52976462	53024651	FAM156A	18268	0.379082797260842
chr12	54762917	54785082	ZNF385A	8400	0.378958765677163
chr16	66754796	66785701	DYNC1LI2	11702	0.378631980845143
chr16	88519725	88601572	ZFPM1	30964	0.378311015541003
chr2	239969864	240323348	HDAC4	133446	0.377515311823698
chr13	95361886	95364389	SOX21	945	0.377396166134185
chrX	118722300	118739858	NKRF	6625	0.37729939062589
chr9	91933421	91974557	SECISBP2	15436	0.375233974281061
chrX	76709648	76712769	FGF16	1169	0.374439461883408
chr19	17326155	17330638	USE1	1678	0.374219446922391
chr12	122242086	122270562	SETD1B	10642	0.373705095340099
chr2	27293340	27294641	OST4	486	0.373271889400922
chr17	26873725	26879686	UNC119	2223	0.372861455887286
chr6	157712662	157744633	TMEM242	11919	0.37279494557738
chr12	56551945	56557280	MYL6	1983	0.371626686656672
chrX	128673826	128726538	OCRL	19578	0.371407432701611
chrX	23801290	23804343	SAT1	1134	0.371316306483301
chr2	85132749	85133795	TMSB10	388	0.370582617000955
chr16	30537244	30546173	ZNF747	3307	0.370324748040314
chr10	31650356	31652937	AL117340.1	955	0.369868319132455
chr3	57542003	57547684	PDE12	2100	0.369588173178458
chrX	49126306	49157929	PPP1R3F	11682	0.369402985074627
chr1	161195793	161200408	TOMM40L	1703	0.368934142114385
chr4	48492269	48509084	ZAR1	6200	0.368696479543292
chr9	139141824	139143051	CR392000.1	452	0.368078175895765
chr6	170104001	170124151	PHF10	7409	0.367674060840653
chr2	71213068	71222075	TEX261	3312	0.367673179396092
chr5	137801179	137805004	EGR1	1406	0.367485624673288
chr11	128171	129275	AC069287.2	406	0.367420814479638
chr10	5680830	5708768	ASB13	10243	0.36662013672644
chr2	175936978	176033110	ATF2	35232	0.366492255520997
chr17	39845137	39848920	EIF1	1385	0.366014799154334
chr6	485133	693117	EXOC2	75949	0.365165757145948
chr2	43449541	43453748	ZFP36L2	1536	0.365019011406844
chr17	79869815	79879199	SIRT7	3419	0.36430474160895
chr12	123942188	123957701	SNRNP35	5649	0.364122727858708
chrX	48659784	48683392	HDAC6	8595	0.364056080308357
chr20	3869486	3907605	PANK2	13874	0.36395592864638
chr6	155585147	155597682	CLDN20	4562	0.363911933631142
chr1	205577071	205601090	ELK4	8722	0.363114071606994
chr12	96672039	96794338	CDK17	44307	0.362281275551922
chr19	33864236	33873591	CEBPG	3383	0.361586147926464
chr16	48390275	48482313	SIAH1	33256	0.361325090450787
chr17	55333212	55762046	MSI2	154049	0.359226742220201
chr1	38474930	38490496	UTP11L	5573	0.358000899338344
chrX	149861435	149933576	MTMR1	25660	0.355687394305675
chrX	128937264	128977885	ZDHHC9	14445	0.355595490128502
chr6	33422356	33425325	ZBTB9	1056	0.355555555555556
chr1	38422647	38456593	SF3A3	12048	0.354906177276343
chr12	113587663	113597081	CCDC42B	3339	0.354496231022402
chr14	32545320	32628934	ARHGAP5	29639	0.354469891765831
chr3	63850233	63989138	ATXN7	49160	0.353908398485307
chr6	149721495	149722177	SUMO4	241	0.352855051244509
chrX	30845559	30993201	TAB3	52076	0.3527156722635
chr2	105953816	105965668	C2orf49	4164	0.351303467476588
chr10	112052798	112064709	SMNDC1	4183	0.351158495634654
chr4	17802278	17812381	DCAF16	3543	0.350653206650831
chr6	139693393	139695757	CITED2	829	0.350528541226216
chr9	67792938	67794111	FAM27B	409	0.348381601362862
chr14	105452112	105476819	C14orf79	8588	0.34757973126113
chr6	292097	351355	DUSP22	20589	0.347440895053916
chr6	2887500	2903514	SERPINB9	5521	0.344739306899781
chr9	35605367	35610038	TESK1	1610	0.344606164383562
chr17	38278551	38293040	MSL1	4989	0.344306418219462
chr6	37137979	37143202	PIM1	1794	0.343415007656968
chr7	43906157	43909492	MRPS24	1145	0.343225419664269
chr7	139993493	140104233	SLC37A3	37991	0.343061738651448
chr3	63996225	64009658	PSMD6	4608	0.343010272443055
chr15	31196055	31235311	FAN1	13432	0.342155539139517
chr2	242167319	242168850	AC104841.2	524	0.342036553524804
chr9	125670335	125675609	ZBTB6	1801	0.341421800947867
chr2	144703321	145090135	GTDC1	131044	0.338776934710391
chrX	153287024	153402578	MECP2	39140	0.338713166890225
chr7	156432975	156469824	RNF32	12479	0.338643147896879
chr17	27232268	27278789	PHF12	15754	0.338635484287004
chr1	244227632	244231211	AL590483.1	1211	0.338268156424581
chr17	27046411	27051377	RPL23A	1677	0.337628347090799
chr2	220101328	220110200	GLB1L	2993	0.337315451369323
chr7	1191707	1200395	ZFAND2A	2916	0.335596731499597
chr2	85766288	85772403	MAT2A	2052	0.335513407455854
chr2	45168902	45173216	SIX3	1443	0.33441483198146
chr2	70314585	70316332	PCBP1	584	0.334096109839817
chrX	149737069	149841795	MTM1	34838	0.332655380178941
chr5	134869991	134871639	NEUROG1	547	0.331716191631292
chr12	54673977	54680872	HNRNPA1	2281	0.330771461716937
chr7	27233122	27239725	HOXA13	2182	0.330405814657783
chr17	33901814	33905882	PEX12	1338	0.328827721798968
chr16	89284120	89302402	AC009113.1	6004	0.32839249576109
chr1	110145889	110155679	GNAT2	3208	0.327647839852926
chr21	37858165	37860058	AP000695.1	620	0.327349524815206
chr5	133860003	133918918	PHF15	19269	0.32705886346663
chr7	107110463	107116098	GPR22	1841	0.326650106458481
chr1	23884409	23886285	ID3	613	0.326584976025573
chr10	98592017	98740800	LCOR	48515	0.326076728680503
chr1	160175127	160185166	PEA15	3271	0.325796812749004
chr1	26798941	26802463	HMGN2	1147	0.325574794209481
chr6	1390069	1395832	FOXF2	1876	0.325468424705066
chr16	30362087	30366682	CD2BP2	1494	0.325065274151436
chr1	35641979	35658749	SFPQ	5449	0.32490608788981
chr17	77806955	77813228	CBX4	2035	0.324354478801403
chrX	48397845	48420997	TBC1D25	7498	0.323845721936682
chr13	98086476	98120244	RAP2A	10929	0.323640024874885
chr16	69333562	69358949	VPS4A	8195	0.322790294627383
chr10	75541805	75543410	CHCHD1	518	0.322540473225405
chr9	34521038	34523039	ENHO	645	0.322177822177822
chr10	99496878	99520663	ZFYVE27	7663	0.322164298326747
chr2	235401685	235405697	ARL4C	1291	0.321704460503364
chr19	46110252	46148887	EML2	12422	0.321513614245781
chr21	33043313	33104431	SCAF4	19605	0.320767682717322
chrX	70338406	70362303	MED12	7661	0.320570759059336
chr6	1624041	2245926	GMDS	198593	0.319339879013195
chr15	100255908	100258029	DKFZP779J2370	677	0.319038642789821
chr2	11295324	11319000	PQLC3	7552	0.318959327617519
chr8	23047965	23082639	TNFRSF10A	11039	0.318356164383562
chr1	45100910	45140227	TMEM53	12517	0.318352917238924
chr2	71291474	71306935	NAGK	4918	0.318070107359979
chr12	121124672	121139667	MLEC	4769	0.318018138170179
chr2	240831867	240964819	NDUFA10	42238	0.317691214188473
chr17	42269173	42277481	ATXN7L3	2637	0.317366710795523
chr11	59404189	59436453	PATL1	10239	0.317340771734077
chr19	14017014	14041692	CC2D1A	7822	0.316949633291462
chr6	36562145	36571209	SRSF3	2870	0.316602316602317
chr1	231359509	231376933	C1orf131	5512	0.316327116212339
chr19	14198652	14201848	SAMD1	1010	0.315921176102596
chr16	71879894	71891231	ATXN1L	3580	0.315752337272888
chr17	78180515	78194722	SGSH	4486	0.315737612612613
chr14	90862846	90874605	CALM1	3707	0.315221088435374
chrX	70459474	70474996	ZMYM3	4892	0.315145268311538
chr17	5810	31427	DOC2B	8061	0.314661566086346
chr1	24285599	24289952	PNRC2	1367	0.313964170877354
chr2	233414762	233448354	EIF4E2	10540	0.313755841990891
chr4	6576902	6625089	MAN2B2	15115	0.313667303063003
chr2	48541776	48606433	FOXN2	20239	0.313016177425841
chr6	149979289	150039392	LATS1	18775	0.312375216291761
chrX	46306292	46356857	ZNF673	15792	0.312304710675157
chr5	38845960	38945698	OSMR	31133	0.312144697660895
chr1	44870866	45117396	RNF220	76904	0.311944542471332
chrX	153237778	153248646	TMEM187	3389	0.311804213819119
chr15	81293295	81296342	MESDC1	950	0.311679790026247
chr11	61129473	61136683	TMEM138	2247	0.311607266675912
chr4	25863452	25931435	C4orf52	21176	0.311485055307131
chr10	14880163	14913740	HSPA14	10451	0.311245458335815
chr8	145490549	145492470	SCXA	598	0.311134235171696
chr15	64752941	64795257	RP11-702L15.2	13166	0.311127915494955
chr14	75745477	75748933	FOS	1075	0.31096326294475
chrX	118533023	118588441	SLC25A43	17166	0.309749363936556
chr21	34947783	34961014	DONSON	4097	0.309628174123337
chr17	7362685	7387582	ZBTB4	7708	0.3095830990441
chr11	118620034	118661858	DDX6	12944	0.309479976090855
chr17	7476024	7482323	EIF4A1	1946	0.308888888888889
chr14	23790498	23795394	PABPN1	1512	0.308760465591178
chr17	46018872	46025654	PNPO	2092	0.308418104083739
chr15	102161847	102192594	TM2D3	9482	0.308377780668661
chr2	73989311	74007284	DUSP11	5542	0.308334260598642
chr19	17434032	17445638	ANO8	3577	0.308176100628931
chr5	159488808	159546430	PWWP2A	17744	0.307932596359093
chr14	77228532	77249354	VASH1	6410	0.307832685011766
chr5	139487362	139496321	PURA	2754	0.307366071428571
chr15	85185999	85197574	WDR73	3542	0.305977885279889
chr7	27132612	27135615	HOXA1	919	0.305925432756325
chr20	42931478	42939809	FITM2	2548	0.305808929428709
chr12	7282294	7311541	CLSTN3	8941	0.305696115973742
chr18	60994971	61034743	KDSR	12155	0.305609332964574
chr19	4791728	4795571	FEM1A	1173	0.305150884495317
chr1	245014468	245027844	HNRNPU	4081	0.305075876504448
chr17	5328469	5336196	AC004148.1	2353	0.304477225672878
chr16	23568392	23585710	UBFD1	5272	0.304405566141232
chr17	56160776	56168592	DYNLL2	2378	0.304208775745171
chr7	135347244	135378166	C7orf73	9403	0.304077870840475
chr1	155178490	155183614	MTX1	1551	0.302634146341463
chrX	135044229	135056222	MMGT1	3629	0.302567950641988
chr21	35445870	35478559	SLC5A3	9875	0.302080146833894
chr8	42691817	42698468	THAP1	2009	0.30201443174985
chr16	19714902	19729557	C16orf88	4424	0.301855895196507
chr9	139256355	139268133	CARD9	3555	0.301808302911962
chr17	30677136	30708905	ZNF207	9578	0.301479383065785
chr6	109783797	109804440	ZBTB24	6202	0.300426273977911
chr16	57220049	57274387	RSPRY1	16306	0.300079132851175
chr8	145202919	145316843	HEATR7A	34181	0.300030721966206
chr16	4307187	4323076	TFAP4	4763	0.299748269351794
chr2	128619204	128643496	AMMECR1L	7280	0.299674803441321
chr9	100666771	100684852	C9orf156	5417	0.29957969251189
chr2	32502979	32537002	YIPF4	10192	0.299553256524806
chr4	419604	492945	ZNF721	21958	0.299391890049358
chr1	6845384	7827916	CAMTA1	294153	0.299382310823148
chr12	117153593	117175875	C12orf49	6668	0.299241574294305
chr2	20646835	20649200	RHOB	708	0.299239222316145
chr20	2082257	2157684	STK35	22562	0.299119690300684
chr1	36179476	36185073	C1orf216	1673	0.298856734548053
chr1	202848085	202858263	RABIF	3042	0.298850574712644
chr14	34393437	34931980	EGLN3	160856	0.298686829674084
chr2	217724181	217724787	TNP1	181	0.298187808896211
chr21	45192393	45196326	CSTB	1173	0.298169801728521
chr9	139253932	139258241	DNLZ	1285	0.298143851508121
chr19	14072350	14117851	RFX1	13555	0.297898993450837
chr17	74730197	74733456	SRSF2	971	0.297852760736196
chr1	54692190	54879152	SSBP3	55653	0.297668522648866
chr6	151685252	151712683	ZBTB2	8142	0.296806649168854
chr9	34613548	34620515	DCTN3	2068	0.296785304247991
chr14	31494312	31562818	AP4S1	20317	0.296568233903105
chr17	27400537	27418537	TIAF1	5336	0.296427976223543
chr15	65903704	65953333	SLC24A1	14699	0.296171670360669
chr3	52082935	52090566	DUSP7	2260	0.296121593291405
chr12	113623331	113630173	C12orf52	2025	0.295922840859272
chr16	1401924	1413352	GNPTG	3380	0.295738909790883
chr14	77787227	77797940	GSTZ1	3168	0.295687885010267
chr8	21946670	21962232	FAM160B2	4600	0.295572833001349
chr10	119301955	119309441	EMX2	2208	0.294911179377588
chr4	170533784	170644824	CLCN3	32730	0.29475599103034
chr2	242641450	242668893	ING5	8087	0.294672788223291
chr2	208394461	208468155	CREB1	21696	0.294402605332791
chr12	111798339	111806925	FAM109A	2524	0.29393268894841
chr1	46152886	46160115	TMEM69	2123	0.293637621023513
chr4	160025330	160281321	RAPGEF2	75042	0.293141973186662
chr1	52811395	52831865	CC2D1B	5989	0.292560207122271
chr1	243419320	243663394	SDCCAG8	71387	0.292479770562327
chr5	38938021	39074510	RICTOR	39903	0.292351087991794
chr2	145145568	145282147	ZEB2	39892	0.292077903060477
chr21	30396950	30426809	USP16	8713	0.291795043536504
chr16	53737875	54155853	FTO	121680	0.291115103868855
chrX	109437414	109683461	AMMECR1	71620	0.291081415008454
chr7	139723544	139763521	PARP12	11634	0.291010055530542
chr17	42264338	42269099	TMUB2	1383	0.29042419151617
chrX	46771711	46920641	PHF16	43169	0.289859062250304
chr8	145596790	145618457	ADCK5	6279	0.289782167251246
chr14	61438169	61448076	TRMT5	2864	0.289059345983044
chr9	131937835	131940540	IER5L	780	0.288248337028825
chr6	2622147	2634837	C6orf195	3653	0.287841777637696
chr1	68150744	68154021	GADD45A	942	0.287370347773032
chr5	78907943	78982471	PAPD4	21375	0.286801110976935
chr8	37594117	37616619	ERLIN2	6450	0.286628449540061
chr5	175792471	175828866	ARL10	10430	0.28656995274206
chr14	77490888	77495034	IRF2BPL	1186	0.285989872196769
chr5	141018869	141030986	FCHSD1	3465	0.285938273642515
chr15	65294845	65321977	MTFMT	7757	0.285888033022519
chr16	1413206	1464752	UNKL	14715	0.285467631481949
chr4	15683285	15707188	FAM200B	6815	0.285098728246319
chr14	23767999	23780968	BCL2L2	3693	0.28473400154202
chr5	142657496	142815077	NR3C1	44784	0.284194895356069
chrX	46696375	46741793	RP2	12907	0.284176225808582
chr2	65283500	65314138	CEP68	8706	0.284147654949574
chr14	23456110	23479375	C14orf93	6610	0.284105561763947
chr3	186500994	186507689	EIF4A2	1899	0.283602150537634
chr19	1876809	1885546	FAM108A1	2478	0.283588921950103
chr7	100136834	100165842	AGFG2	8221	0.283394808507704
chr19	1248552	1259139	MIDN	3000	0.28333962976955
chr3	73045936	73118350	PPP4R2	20508	0.283200994269143
chr1	6673745	6684093	PHF13	2929	0.283022514252585
chr1	1656277	1677431	SLC35E2	5980	0.282675490427795
chr15	101142739	101191910	ASB7	13885	0.282376149027902
chr1	150547032	150552066	MCL1	1418	0.28162859980139
chr11	9302201	9336327	TMEM41B	9610	0.281595217862689
chrX	15706953	15805747	CA5B	27818	0.281572954096867
chr17	7608520	7614696	EFNB3	1739	0.281528249959527
chr8	67088620	67090960	CRH	659	0.281503630926954
chr4	26165077	26436541	RBPJ	76403	0.281446963696978
chr4	4417469	4544073	STX18	35616	0.281315903795269
chr6	391739	411447	IRF4	5533	0.280734689735654
chr10	103530081	103535827	FGF8	1613	0.280668174699843
chr9	101978708	101984238	ALG2	1552	0.280600253118785
chr2	53994929	54002333	CHAC2	2076	0.280351114112086
chr11	85339629	85347580	TMEM126B	2229	0.280306841046278
chr16	90036206	90038942	CENPBD1	767	0.2802338326635
chr2	173420101	173489823	PDK1	19502	0.279706839923698
chr22	51205929	51222091	RABL2B	4517	0.279465445771206
chrX	24483338	24557954	PDK3	20840	0.279292922524358
chr19	47567444	47617009	ZC3H4	13842	0.279264011620869
chr17	4862521	4871167	SPAG7	2411	0.278825026020585
chr6	74171301	74218959	MTO1	13264	0.278310497492604
chrX	85116185	85302566	CHM	51865	0.278272579970169
chr5	180682720	180684578	AC008443.1	517	0.27810650887574
chrX	129336685	129402873	ZNF280C	18390	0.27784072882201
chr5	148737570	148749216	PCYOX1L	3235	0.277753928050142
chrX	100075384	100095921	CSTF2	5703	0.277680397312299
chr4	699537	764428	PCGF3	18017	0.277645934783949
chr19	36239262	36245420	LIN37	1708	0.277317746387401
chr4	151503077	151505843	MAB21L2	767	0.277195518612215
chr1	227916240	227968927	SNAP47	14591	0.276932128757971
chr4	52709166	52783003	DCUN1D4	20447	0.276917034589236
chr7	107220422	107269615	BCAP29	13605	0.276558116843517
chr14	91526677	91691703	C14orf159	45526	0.275870009150018
chr14	81641796	81687721	GTF2A1	12664	0.275747942342028
chr10	64893050	64914783	NRBF2	5987	0.275467010214411
chr5	466239	473213	CTD-2228K2.5	1921	0.275412186379928
chr17	73780681	73821886	UNK	11348	0.275396786875698
chr12	12966250	12982915	DDX47	4589	0.275351014040562
chr2	241418839	241508626	ANKMY1	24648	0.274513297990823
chr5	178029665	178057616	CLK4	7672	0.274470520892959
chr5	180756242	180769214	AC138035.1	3559	0.274339011793725
chr3	32147181	32210205	GPD1L	17284	0.274240380801269
chr20	3143263	3154192	PROSAPIP1	2997	0.27419945105215
chr11	64556290	64570713	MAP4K2	3952	0.273987798114254
chr15	66782644	66790151	SNAPC5	2054	0.273574853489611
chr3	195938358	195970049	SLC51A	8661	0.273286633850814
chr8	67540722	67579452	VCPIP1	10580	0.273166197619478
chrX	138808505	139027435	ATP11C	59762	0.272971849578178
chr10	13685706	14504141	FRMD4A	223349	0.272897331006945
chr12	56321103	56347811	DGKA	7279	0.272529858849077
chr1	20808884	20812713	CAMK2N1	1043	0.272323759791123
chr12	27932953	27955973	KLHDC5	6263	0.272055948916207
chr19	305575	344798	MIER2	10667	0.271950846420559
chr14	105766900	105864484	PACS2	26537	0.27193728544346
chr8	42995556	43057998	HGSNAT	16972	0.271799881491921
chr14	51098776	51135049	SAV1	9855	0.271682196614655
chrX	108866929	108868393	KCNE1L	398	0.271672354948805
chr5	133936834	133984961	SAR1B	13075	0.271671376329787
chr11	35639735	35642419	FJX1	728	0.271135940409683
chr12	56631591	56652175	ANKRD52	5581	0.271119747388875
chr16	30662038	30667761	PRR14	1551	0.270964360587002
chr7	116593953	116738860	ST7-OT4	39255	0.270896016783062
chr19	18794487	18893004	CRTC1	26635	0.270356686087822
chr13	21946717	21949350	ZDHHC20	712	0.270311313591496
chrX	47305278	47342345	ZNF41	10017	0.270233085140822
chr17	1397865	1420182	INPP5K	6030	0.270185500492876
chr1	231472850	231490769	SPRTN	4834	0.269754464285714
chr1	184659637	184724047	EDEM3	17366	0.269612333297108
chr2	172179761	172291312	METTL8	30072	0.269578313253012
chr10	103330317	103369425	DPCD	10542	0.269554322534455
chr19	46213887	46234162	FBXO46	5449	0.268741369106333
chr13	101256181	101327347	TMTC4	19092	0.268270406227606
chr19	676392	683385	FSTL3	1876	0.268229911352588
chr16	4656111	4665028	FAM100A	2392	0.268221574344023
chr3	51696709	51738339	TEX264	11166	0.268213590833754
chr16	3272325	3286221	ZNF200	3726	0.268115420594373
chr2	102508955	102511150	FLJ20373	588	0.26775956284153
chr9	140342022	140353786	NELF	3146	0.267403314917127
chr18	32820994	32847097	ZNF397	6977	0.2672770456635
chr12	53645035	53648189	MFSD5	843	0.267194928684628
chr17	48939584	48945339	TOB1	1535	0.266678248783878
chr12	56211703	56215663	ORMDL2	1054	0.266094420600858
chr17	42733762	42767676	C17orf104	9006	0.265546218487395
chr15	75648133	75660971	MAN2C1	3407	0.265363346054989
chr10	131633547	131762538	EBF3	34228	0.26534978913421
chr22	20194100	20194706	EM:AC006547.7	161	0.265238879736409
chr18	33032194	33077955	INO80C	12137	0.265220051571173
chr1	2252692	2323146	MORN1	18669	0.264977645305514
chr5	153825517	153835891	SAP30L	2749	0.264963855421687
chr11	67131639	67141648	CLCF1	2647	0.264435564435564
chr12	49521565	49525180	TUBA1B	956	0.264380530973451
chrX	49687225	49863892	CLCN5	46624	0.263907442207983
chr7	151832010	152133090	MLL3	79453	0.263892440904607
chr6	4049668	4087578	FAM217A	10003	0.263854817862889
chrX	118708501	118718381	UBE2A	2603	0.263434875012651
chr1	168214803	168216581	ANKRD36BP1	468	0.263069139966273
chr17	42750437	42767147	CCDC43	4395	0.263000418885764
chr2	8818975	8824583	ID2	1474	0.262791941522553
chr16	88880142	88923378	GALNS	11336	0.262182852649351
chr16	23399814	23464501	COG7	16959	0.262166089537472
chr4	152591656	152682175	PET112	23721	0.262052585064074
chr6	2948393	2972090	SERPINB6	6207	0.261920837201452
chr15	42066632	42120053	MAPKBP1	13982	0.261727378233686
chr11	66045661	66052772	CNIH2	1861	0.261670416197975
chr11	3360491	3400448	ZNF195	10444	0.261374443165324
chr4	89617066	89619386	NAP1L5	606	0.261094355881086
chr20	44509866	44513905	ZSWIM1	1054	0.260891089108911
chr14	58875212	58894332	TIMM9	4986	0.2607604204801
chr19	36024314	36036218	GAPDHS	3102	0.260562788744225
chr19	49298322	49314320	BCAT2	4167	0.260453778361148
chr1	93811445	93828149	DR1	4350	0.2604010775217
chr16	85061375	85127836	KIAA0513	17283	0.26004333303241
chr22	19863040	19929341	TXNRD2	17239	0.260007239600615
chr4	16162128	16229033	TAPT1	17378	0.259737542223418
chr5	134181370	134195427	C5orf24	3648	0.259496372172428
chr2	61169104	61245389	PUS10	19795	0.259484046876229
chr6	163835032	163999628	QKI	42689	0.259354666245436
chr2	27587219	27593353	EIF2B4	1591	0.259331703341483
chr9	119160439	119162885	PAPPA-AS1	634	0.259092766653045
chr10	24872538	25012597	ARHGAP21	36279	0.259024703698415
chr4	186080819	186130658	KIAA1430	12893	0.258687800963082
chr2	69686414	69693664	AC114772.1	1873	0.258309198731209
chr1	27719148	27722318	GPR3	819	0.258278145695364
chr18	32831032	32870196	ZSCAN30	10107	0.258062045193412
chr2	121103719	121109384	INHBB	1462	0.258030356512531
chr15	76030311	76031568	100652820	324	0.257551669316375
chr2	20760208	20850849	HS1BP3	23335	0.257441362723682
chr11	94226795	94232749	ANKRD49	1533	0.257430730478589
chr5	70196492	70214357	SERF1A	4595	0.257192432553453
chr6	17281577	17294106	RBM24	3222	0.257142857142857
chr17	27071002	27077974	TRAF4	1788	0.256417610784454
chr6	4079440	4131185	C6orf201	13266	0.256367641943339
chr9	103064359	103115221	TEX10	13036	0.256296325423196
chr15	40327940	40331389	SRP14	883	0.255942028985507
chr9	89559279	89562104	GAS1	723	0.25583864118896
chr16	70413338	70473140	ST3GAL2	15295	0.255756400180593
chr20	60528525	60640866	TAF4	28665	0.255158355735166
chr1	200593024	200639097	DDX59	11755	0.255133046837696
chr5	69321074	69338940	SERF1B	4557	0.255051211731124
chr2	44589089	44999731	CAMKMT	104613	0.254754129499346
chr6	43445261	43474294	TJAP1	7391	0.254563615071985
chr3	119148347	119187677	TMEM39A	10001	0.254277796140449
chr1	147013182	147098017	BCL9	21570	0.25425526898958
chr6	32151966	32157963	PBX2	1524	0.254084694898299
chr17	78388965	78411886	ENDOV	5820	0.253904545851147
chr22	39795746	39833065	TAB1	9463	0.253563772775991
chr12	56511943	56516278	ZC3H10	1099	0.253459409594096
chr1	86046444	86049645	CYR61	811	0.253279200499688
chr13	111365083	111373421	ING1	2112	0.253267777911021
chr6	4115923	4135831	ECI2	5039	0.253101612336129
chrX	109589700	109590201	GNG5P2	127	0.252988047808765
chr5	14704910	14871887	ANKH	42225	0.252877624597252
chr17	8054134	8066293	RP11-599B13.6	3073	0.252713815789474
chr14	89029253	89079853	ZC3H14	12784	0.252643228394696
chr4	2939660	2965112	NOP14	6416	0.252072447255726
chr16	29984962	30003582	TAOK2	4690	0.251866172600827
chr17	6917814	6920844	C17orf49	763	0.251732101616628
chr12	54366910	54371427	HOXC11	1137	0.251660026560425
chr1	110881128	110889299	RBM15	2056	0.251590797846304
chr7	5023349	5112854	RBAK	22485	0.25121220923737
chr4	184239220	184241927	CLDN22	680	0.251107828655835
chr8	135490031	135725292	ZFAT	59068	0.25107327150156
chr17	27900487	27921072	GIT1	5167	0.250995822403575
chr1	43849588	43855479	MED8	1478	0.250848608282417
chr12	54558529	54582778	SMUG1	6076	0.250556701030928
chr11	112097088	112140678	PTS	10921	0.250533366979422
chr17	76352864	76356158	SOCS3	825	0.250379362670713
chr3	129033615	129035120	H1FX	377	0.250332005312085
chr2	202899310	202903160	FZD7	964	0.250324591015321
chr9	128509624	128729656	PBX3	55032	0.250107938354701
chr3	196295482	196315930	FBXO45	5114	0.250085578756907
chr1	19609052	19615744	AKR7A3	1672	0.249813237711041
chr1	44686742	44820932	ERI3	33522	0.249808109336692
chr7	129658126	129691291	ZC3HC1	8276	0.249532653922692
chr17	38214543	38250120	THRA	8877	0.249508122997358
chr6	24650205	24667261	TDP2	4247	0.248988684997362
chrX	102507923	102510131	TCEAL8	550	0.248981439565414
chr11	64532078	64546258	SF1	3529	0.248854100557083
chr17	78965398	78983317	CHMP6	4453	0.248493303571429
chr11	47593749	47600567	KBTBD4	1693	0.248276873441854
chr16	19535133	19564730	CCP110	7347	0.248226231502129
chr1	231499497	231560790	EGLN1	15211	0.248164583809182
chrX	48432837	48437454	RBM3	1146	0.2481593763534
chrX	101854096	101969594	ARMCX5	28646	0.248019463371977
chr15	78459810	78538030	ACSBG1	19394	0.247938533130489
chr20	306207	310865	SOX12	1155	0.247907276239536
chr6	4021501	4065217	PRPF4B	10837	0.247889836905552
chr2	86426580	86440917	MRPL35	3553	0.247803040870414
chr3	112709765	112733907	GTPBP8	5958	0.246779604854409
chr12	53835389	53840429	PRR13	1244	0.246776433247372
chr17	47787694	47866542	FAM117A	19451	0.246686704967723
chr17	47865917	47906458	KAT7	9999	0.246633121207637
chr12	54624724	54673955	CBX5	12132	0.246425089372766
chr1	154955814	154965587	FLAD1	2408	0.246367914876202
chr3	39424839	39438679	SLC25A38	3402	0.245791489054259
chr9	74477368	74525847	FAM108B1	11910	0.245668316831683
chr15	25582381	25684128	UBE3A	24984	0.245547824035853
chr2	85833777	85839189	C2orf68	1329	0.245520044337706
chr1	101003693	101007574	GPR88	953	0.245492014425554
chr1	155165379	155178842	THBS3	3299	0.245023767082591
chr12	93771659	93797024	NUDT4	6214	0.244973586690846
chr14	20914570	20923264	OSGEP	2130	0.244968372627947
chr16	27561454	27791690	KIAA0556	56398	0.24495628417674
chr9	139776364	139821059	TRAF2	10947	0.24492124574906
chr3	178865902	178957881	PIK3CA	22527	0.244911937377691
chr12	69633317	69668138	CPSF6	8522	0.244730342886681
chr14	23776044	23794578	BCL2L2-PABPN1	4533	0.244564337739412
chr16	48278207	48397033	LONP2	29059	0.244548797832143
chr16	47111614	47177908	NETO2	16209	0.244498076778038
chr10	115614420	115676953	NHLRC2	15288	0.244475005596955
chr1	179050512	179067158	TOR3A	4067	0.244308283774854
chr17	43224684	43229468	HEXIM1	1168	0.244096133751306
chrX	73805052	73834452	RLIM	7172	0.243937281044862
chr17	36886488	36891297	CISD3	1173	0.243866943866944
chr20	57600522	57607437	ATP5E	1686	0.243782533256217
chr2	175199674	175203220	SP9	864	0.243586129123203
chr3	56761446	57113357	ARHGEF3	85676	0.243458591920707
chr1	64239693	64647181	ROR1	99176	0.243383256971354
chr6	3224517	3231964	TUBB2B	1812	0.24328678839957
chr10	103867317	103880210	LDB1	3133	0.24298123158058
chr1	28527013	28527152	AL353354.1	34	0.242857142857143
chr2	208986331	208989225	CRYGD	703	0.242832469775475
chr8	21964383	21966932	NUDT18	619	0.242745098039216
chr5	304291	438406	AHRR	32526	0.242521399385606
chr2	39963200	40006407	THUMPD2	10454	0.241945935937789
chr16	68298433	68335722	SLC7A6	9018	0.241834271922767
chr1	161129240	161135513	USP21	1514	0.241313356710233
chr5	137223657	137278436	PKD2L2	13213	0.241201168309602
chr1	172389828	172437971	C1orf105	11607	0.241089232303091
chr17	42282401	42298994	UBTF	4000	0.241050982282753
chr12	125478246	125515684	BRI3BP	9023	0.241005368733139
chr1	228581377	228594541	TRIM11	3172	0.240941891378656
chr17	46125691	46138849	NFE2L1	3168	0.240747777186716
chr22	39257455	39268319	CBX6	2614	0.240589047399908
chr17	660337	685581	GLOD4	6072	0.240522875816993
chr1	145507598	145511444	RBM8A	925	0.24044710163764
chr7	156473571	156685924	LMBR1	51043	0.240367499552634
chr16	53525291	53538323	AKTIP	3129	0.240082866569477
chr8	99413631	99955055	STK3	129986	0.240081267026827
chr17	79989500	79992080	RAC3	619	0.239829523440527
chr19	48972289	48985571	CYTH2	3182	0.239554317548747
chr21	34106210	34144169	GCFC1	9067	0.238856691253952
chr12	49490919	49504683	LMBR1L	3283	0.238503450780966
chr18	19230858	19284766	ABHD3	12856	0.238475950212395
chr1	227085237	227175246	ADCK3	21452	0.238329074547273
chr10	21802407	21814611	SKIDA1	2908	0.238263006964359
chr17	7452416	7464918	TNFSF12-TNFSF13	2976	0.238022874510118
chr22	50354161	50357728	PIM3	849	0.237948430493274
chr16	31191431	31203127	FUS	2782	0.237838762075746
chr15	64979772	64995480	OAZ2	3734	0.237698134827169
chr6	18155560	18224084	KDM1B	16283	0.237621306092667
chr17	6899384	6914055	ALOX12	3486	0.237595419847328
chr2	3192696	3381653	TSSC1	44721	0.236671641317118
chr1	16268364	16302627	ZBTB17	8106	0.236574830726127
chr14	35870717	35873955	NFKBIA	766	0.236492744674282
chr4	6709428	6711607	MRFAP1L1	515	0.236238532110092
chr16	75476952	75499395	TMEM170A	5302	0.236232400641597
chrX	129757350	130037208	ENOX2	66025	0.235922375196081
chr3	43328004	43466256	SNRK	32611	0.235879149096222
chr1	154521053	154531504	UBE2Q1	2465	0.23584003061615
chr20	48807376	48809212	CEBPB	433	0.235710397387044
chr4	184365744	184369351	CDKN2AIP	850	0.235587583148559
chr17	38333263	38351906	RAPGEFL1	4392	0.235571765715512
chr14	24734744	24740945	RABGGTA	1458	0.235085456304418
chr9	108210077	108314714	FSD1L	24597	0.235067566276114
chrX	40507558	40595110	MED14	20571	0.234954827361712
chr18	32912176	32925446	ZNF24	3118	0.234948383693768
chr1	155036224	155059283	EFNA3	5411	0.234648742411101
chr2	220143989	220151622	DNAJB2	1790	0.234477338223736
chr16	730224	732799	STUB1	604	0.234472049689441
chr12	122457328	122499948	BCL7A	9992	0.234438422373947
chr17	73814896	73818071	AC087289.1	744	0.234256926952141
chr11	72525353	72554719	ATG16L2	6876	0.234140361630401
chr6	1610681	1614127	FOXC1	807	0.234116623150566
chr12	57482677	57489259	NAB2	1541	0.234087801914021
chr17	7452208	7464925	TNFSF12	2976	0.233999056455418
chr10	75572259	75634343	CAMK2G	14515	0.23379238141258
chr4	146539415	146581187	MMAA	9765	0.233763435712063
chr12	94700225	94853764	CCDC41	35879	0.233678520255308
chr5	179660143	179719099	MAPK9	13770	0.233560052241464
chr3	23958036	23965183	RPL15	1669	0.233491885842194
chr12	102139275	102224716	GNPTAB	19949	0.233480021535076
chr17	80347099	80376513	OGFOD3	6851	0.232908380078191
chrX	135067598	135129423	SLC9A6	14362	0.232297091838385
chr17	41102543	41116515	AARSD1	3244	0.232162026765906
chr9	71650175	71715094	FXN	15067	0.232085643869378
chr9	102668915	102732618	STX17	14782	0.232041943990958
chr3	14166440	14185179	TMEM43	4347	0.23196371398079
chr18	33023835	33077904	RP11-322E11.6	12531	0.23175513223599
chr16	89985573	90002500	TUBB3	3923	0.231746219281664
chrX	12993227	12995346	TMSB4X	491	0.231603773584906
chr16	84682131	84701292	KLHL36	4433	0.23134328358209
chr17	33254878	33308097	CCT6B	12306	0.231228861330327
chr7	99613204	99639312	ZKSCAN1	6035	0.231146348002604
chr17	30813637	30818274	CDK5R1	1072	0.23113410952997
chr18	9913999	9960018	VAPA	10633	0.231051716644937
chr4	6641818	6644472	MRFAP1	612	0.230508474576271
chr2	97426639	97477628	CNNM4	11749	0.230417728966464
chr12	49483204	49488602	DHH	1243	0.230227819966661
chr2	74685456	74688018	WBP1	590	0.230198985563792
chr17	18561742	18585575	ZNF286B	5485	0.230133422841319
chr5	56215429	56267502	MIER3	11974	0.229942005607405
chr16	903634	1031318	LMF1	29350	0.229862552374985
chr18	19284918	19450918	MIB1	38137	0.229739579882049
chr3	142720010	142779567	U2SURP	13676	0.229624903455455
chrX	118370216	118378429	PGRMC1	1885	0.229486242999757
chr2	191511472	191557492	NAB1	10559	0.229438734490776
chr12	53574484	53583208	ZNF740	2001	0.229340974212034
chr1	10003486	10045559	NMNAT1	9647	0.229286495222703
chr5	36876861	37066515	NIPBL	43474	0.229226753842503
chr19	12902310	12904124	JUNB	416	0.229201101928375
chr8	133787618	133861052	PHF20L1	16827	0.229141417580173
chr14	96829814	96853625	GSKIP	5456	0.22912817067025
chr20	47854483	47894963	ZNFX1	9275	0.229119833996196
chr15	31231144	31283810	MTMR10	12066	0.22909981582395
chr10	115803806	115806667	ADRB1	654	0.228511530398323
chr1	212899495	212965124	NSL1	14970	0.228096906902331
chr15	75628232	75634268	COMMD4	1377	0.228093423886036
chr10	64564516	64568238	ADO	849	0.228041901692184
chr9	72324438	72374875	PTAR1	11499	0.227982870058289
chr3	33429828	33482863	UBP1	12090	0.227958367901048
chr5	78668459	78810040	HOMER1	32257	0.227832634091904
chr4	57896939	57976551	IGFBP7	18128	0.227701506035446
chr16	46830519	46865323	C16orf87	7914	0.22738112340181
chr1	53711217	53793742	LRP8	18761	0.227334415820469
chr16	67876213	67878097	THAP11	428	0.227055702917772
chr1	67390578	67454302	MIER1	14456	0.226849744998038
chr17	36861795	36886056	MLLT6	5503	0.226815596405902
chr1	44412611	44433694	IPO13	4781	0.22675962815405
chr5	70330784	70363516	GTF2H2	7420	0.226682552775487
chr12	53458388	53473204	SPRYD3	3356	0.226496591752716
chr19	7895119	7929862	EVI5L	7869	0.226485148514851
chr17	3763609	3798185	CAMKK1	7826	0.226335425282702
chr11	46722368	46727462	ZNF408	1153	0.226300294406281
chr1	11333263	11356106	UBIAD1	5167	0.226186307126598
chr15	64443914	64449680	SNX22	1304	0.226114097451014
chr3	142838173	142841800	CHST2	820	0.226019845644983
chr1	1017198	1051741	C1orf159	7793	0.225596340898564
chr5	130761584	131132710	FNIP1	83628	0.225335262592051
chr1	36335409	36395211	EIF2C1	13471	0.225256258047255
chr17	79202077	79212891	ENTHD2	2436	0.225242718446602
chr6	106534195	106557814	PRDM1	5318	0.225148179508891
chr17	15879874	15903031	ZSWIM7	5211	0.225019431729856
chr6	111877657	111927481	TRAF3IP2	11203	0.224846964375314
chr3	141205889	141334184	RASA2	28829	0.224706927729625
chr9	96338689	96441869	PHF2	23173	0.224585921826693
chr16	67423712	67427438	TPPP3	837	0.224577408103032
chr14	64150932	64194757	SGPP1	9832	0.22434171496372
chr12	51632076	51640501	DAZAP2	1890	0.224305720389271
chr2	36778570	36873230	FEZ2	21233	0.224305680269594
chr16	48572637	48654059	N4BP1	18233	0.223929356570011
chr1	17081405	17096732	MST1L	3432	0.223903966597077
chr11	117156402	117186975	BACE1	6842	0.223784915287499
chr1	6281252	6296032	ICMT	3302	0.22339489885664
chr12	121867312	122018920	KDM2B	33856	0.223311280992553
chr19	11466062	11476374	LPPR2	2303	0.223310384951033
chr6	33218049	33239824	VPS52	4860	0.223181484202792
chr10	13629006	13710299	RP11-295P9.3	18143	0.223177602283071
chr7	1121844	1133451	GPER	2588	0.222949689869056
chr7	27139721	27142430	HOXA2	604	0.222878228782288
chr8	140742586	141468678	TRAPPC9	161699	0.222697367968015
chr1	229652329	229694442	ABCB10	9337	0.221707745642779
chr12	50031724	50101948	FMNL3	15566	0.221658953364187
chr20	33814457	33864801	MMP24	11148	0.221432118383156
chr16	11374693	11375207	PRM1	114	0.221359223300971
chr6	37321748	37362514	RNF8	9022	0.221306448843427
chr5	130759614	130970929	RAPGEF6	46704	0.221014972836889
chr4	153701089	153839615	ARFIP1	30611	0.220974972388054
chr11	64011956	64014413	PPP1R14B	543	0.220911310008137
chr2	200820040	200873263	C2orf47	11756	0.220877799488952
chr8	67342420	67383836	ADHFE1	9137	0.220609894487771
chr8	38846327	38854343	TM2D2	1767	0.220406635898715
chrX	25021811	25034065	ARX	2700	0.2203182374541
chr17	7210318	7215774	EIF5A	1202	0.220267546270845
chr3	195343316	195467994	MUC20	27443	0.22010924052968
chr6	150045451	150070801	NUP43	5579	0.220070214192734
chr12	57449426	57481846	TMEM194A	7127	0.219826655562753
chr16	2961938	3001209	FLYWCH1	8627	0.219673049500917
chr14	74181825	74256988	ELMSAN1	16492	0.219413549039434
chr17	27583241	27621136	NUFIP2	8312	0.219337133206671
chr15	59951345	59981733	BNIP2	6662	0.219224061337984
chr9	116018115	116037869	CDC26	4326	0.218982536066819
chr22	19117792	19132197	DGCR14	3154	0.218936554213522
chr7	55433141	55501435	LANCL2	14942	0.21878614832711
chr4	7043626	7058368	TADA2B	3224	0.218680051549888
chr19	19312218	19314220	NR2C2AP	438	0.218671992011982
chr11	18627948	18656338	SPTY2D1	6207	0.218625620795322
chr9	139006427	139010731	C9orf69	941	0.218583042973287
chr6	2765648	2786927	WRNIP1	4649	0.218468045112782
chr13	45967451	45992590	SLC25A30	5488	0.21829753381066
chr1	44679127	44686353	DMAP1	1577	0.218209492182095
chr7	157128075	157210133	DNAJB6	17904	0.21818447702263
chr11	120894781	120961484	TBCEL	14551	0.218142840009595
chr17	27224799	27230089	DHRS13	1153	0.217917217917218
chr1	40361098	40367928	MYCL1	1488	0.217830478700044
chr6	43395104	43418168	ABCC10	5024	0.217819206590072
chr15	43650370	43663223	ZSCAN29	2798	0.217675431772211
chr9	129622944	129648157	ZBTB34	5488	0.217656857301499
chr1	40420802	40435638	MFSD2A	3225	0.217362000404394
chr12	58148881	58154190	MARCH9	1154	0.217325800376648
chr16	23072727	23160591	USP31	19092	0.217287884823308
chr16	337440	402673	AXIN1	14173	0.217264003433792
chr1	28879597	28905051	TRNAU1AP	5526	0.217088980553919
chr14	23369854	23388393	RBM23	4024	0.217044228694714
chr18	60190240	60254942	ZCCHC2	14039	0.216976028932198
chr19	50364461	50371166	PNKP	1455	0.216969877721443
chrX	53963109	54075391	PHF8	24324	0.216631190830313
chr8	42948658	42978577	SGK196	6469	0.216209893048128
chr4	140374386	140397763	RAB33B	5053	0.216143382667465
chr16	84511681	84587639	KIAA1609	16411	0.21605076422807
chr4	83343717	83351294	HNRPDL	1637	0.216020058062813
chr15	63796793	63886839	USP3	19446	0.215953890745944
chrX	70279094	70288273	SNX12	1981	0.215795206971678
chr17	71203492	71232892	FAM104A	6343	0.215740961191796
chr19	18451397	18480760	PGPEP1	6334	0.215706307042637
chr7	26572740	26578407	KIAA0087	1221	0.215419901199718
chrX	117480036	117583924	WDR44	22365	0.215277844622626
chr13	52598827	52607701	UTP14C	1910	0.215211267605634
chr3	48473574	48481866	CCDC51	1784	0.215121186542867
chr15	81239667	81282219	MESDC2	9153	0.215096467934106
chr5	177027101	177037348	B4GALT7	2202	0.214871194379391
chr3	138724648	139076065	MRPS22	75480	0.214786948875698
chr19	18668572	18680197	KXD1	2496	0.214691209358335
chr10	22605381	22620413	BMI1	3226	0.214594558637664
chr2	237993955	238009109	COPS8	3252	0.214582645991422
chr3	57302375	57326710	ASB14	5218	0.214414858645628
chr10	119040000	119134978	PDZD8	20360	0.214363175017635
chr11	126225535	126310239	ST3GAL4	18157	0.21435570509415
chr21	35445524	35515334	MRPS6	14950	0.214149632579393
chr16	89334038	89556969	ANKRD11	47718	0.214047332818976
chr12	53835525	53874946	PCBP2	8434	0.213941454010451
chr8	27142404	27168836	TRIM35	5654	0.213899292550978
chr7	1036623	1177896	C7orf50	30206	0.213811458584028
chrX	24072833	24096088	EIF2S3	4969	0.213665290677675
chr16	70488324	70514177	FUK	5524	0.213661329001315
chr8	101170134	101271506	SPAG1	21643	0.213498663352175
chr16	64043	69452	WASH4P	1155	0.213493530499076
chr17	38375556	38440388	WIPF2	13834	0.21337898909506
chr20	35405845	35492089	SOGA1	18393	0.213264537074613
chr12	107168373	107283090	RIC8B	24402	0.212712913405045
chr16	84155886	84178797	HSDL1	4863	0.212246857541899
chr1	224301789	224349749	FBXO28	10166	0.211963887325118
chr8	125324231	125384933	TMEM65	12866	0.211949985997397
chr9	4985033	5128183	JAK2	30340	0.21194403112797
chr1	32830704	32860332	BSDC1	6279	0.211920753316008
chr19	41172596	41196877	NUMBL	5145	0.211885347170744
chr3	58477841	58488087	KCTD6	2171	0.21186688786962
chr16	88922628	88929094	TRAPPC2L	1369	0.211690119066028
chr9	101866320	101916474	TGFBR1	10613	0.211604027514704
chr15	101099574	101143435	LINS	9281	0.211595458483425
chr5	140240341	140243224	AC005609.1	610	0.211511789181692
chr16	10837643	10863208	NUBP1	5403	0.211335367284675
chr1	11072414	11085796	TARDBP	2826	0.211163416274378
chr3	47537130	47555251	ELP6	3825	0.211069418386492
chrX	153629579	153640449	DNASE1L1	2291	0.210744181768007
chr6	35226686	35263762	ZNF76	7811	0.210669687407288
chr10	14861249	14880574	CDNF	4069	0.210545379281797
chr1	6640061	6649340	ZBTB48	1953	0.210452586206897
chr11	63706431	63724800	NAA40	3865	0.210397387044094
chr17	1619817	1641893	WDR81	4643	0.210309371744349
chr9	102584137	102629173	NR4A3	9469	0.210249350534005
chr19	40575059	40596845	ZNF780A	4580	0.210217101941525
chr12	110969120	111021125	PPTC7	10923	0.21003345767796
chr17	7214643	7218883	GPS2	890	0.209856165998585
chr7	92076767	92088150	GATAD1	2389	0.209855938158819
chrX	15808595	15841383	ZRSR2	6880	0.209826466192931
chr15	74890841	74932057	CLK3	8641	0.209646505082854
chr20	18269121	18297640	ZNF133	5973	0.209431977559607
chr16	68318406	68344849	SLC7A6OS	5533	0.209234608985025
chr11	67118248	67124443	POLD4	1296	0.20916720464816
chr2	234384166	234475428	USP40	19087	0.209142807052146
chr16	103010	107669	SNRNP25	974	0.209012875536481
chr17	4634723	4636905	MED11	456	0.20888685295465
chr1	151023447	151032249	CDC42SE1	1837	0.208678859479723
chr17	7093209	7123369	DLG4	6293	0.20864692815225
chr1	171669300	171711387	VAMP4	8778	0.208563010834442
chr1	155107820	155111329	SLC50A1	732	0.208547008547009
chr7	127667124	127672160	LRRC4	1050	0.208457415128052
chr2	191273081	191373931	MFSD6	21014	0.208366798544387
chr6	25081295	25218698	CMAHP	28605	0.208181712322785
chr17	17991200	18011285	DRG2	4179	0.208055361943642
chr1	150969025	150980851	FAM63A	2459	0.207914094867676
chrX	129473874	129507335	SLC25A14	6957	0.207907477138246
chr7	151722759	151819425	GALNT11	20091	0.207837214354433
chr17	28705923	28797007	CPD	18911	0.207619256738212
chr7	101459219	101927250	CUX1	97157	0.207586233419937
chr11	2904443	2907111	CDKN1C	554	0.207568377669539
chr10	72058729	72142382	LRRC20	17361	0.207533411432807
chr14	59655364	59838123	DAAM1	37910	0.207430509958415
chr7	73082155	73086442	VPS37D	889	0.20732276119403
chr2	98372799	98612388	TMEM131	49658	0.207262406611294
chr3	149456257	149470286	COMMD2	2905	0.207056307911618
chr6	155578643	155635627	TFB1M	11795	0.206984294112486
chr22	38452318	38471708	PICK1	4013	0.20695167861379
chr10	70042417	70092684	PBLD	10397	0.206831383782924
chr5	180274611	180288286	ZFP62	2828	0.206785609827435
chr2	73169165	73302747	SFXN5	27622	0.206777808553484
chr6	43639040	43655528	MRPS18A	3408	0.206683243374371
chr2	220059959	220074373	ZFAND2B	2978	0.206590357266736
chr20	34824381	34858840	AAR2	7113	0.206413232733604
chr16	88636789	88698374	ZC3H18	12707	0.20632936056896
chr17	79780287	79791178	FAM195B	2247	0.206298200514139
chr4	53460340	53525502	USP46	13420	0.205945091539677
chr5	179921412	180005405	CNOT6	17296	0.205919470438365
chr1	161090764	161102478	DEDD	2411	0.205804524114383
chr11	17809595	18034709	SERGEF	46329	0.205801479243942
chr19	13009600	13030090	SYCE2	4216	0.205748865355522
chr16	53088945	53363062	CHD9	56321	0.205462610992346
chr5	77781040	78065844	LHFPL2	58460	0.205263250294061
chrX	102930424	102943086	MORF4L2	2599	0.205243623154071
chr17	411908	624957	VPS53	43694	0.205088007509974
chr2	86247339	86333278	POLR1A	17617	0.204991854782406
chr3	12556433	12602558	MKRN2-AS1	9451	0.20489528682305
chr19	36236579	36245417	AC002398.9	1811	0.204887430704831
chr5	271736	353971	PDCD6	16821	0.204545454545455
chr17	1963133	2207065	SMG6	49884	0.204498776303329
chr11	767220	777501	PDDC1	2101	0.204337677494651
chr1	1260136	1264277	GLTPD1	846	0.204249154997586
chr17	38781214	38804760	SMARCE1	4807	0.20414490168599
chr20	277737	280965	ZCCHC3	659	0.204087952926603
chr1	185126212	185260897	SWT1	27480	0.204030114488514
chr16	58549383	58554431	SETD6	1030	0.204000792236086
chr1	235613238	235667781	B3GALNT2	11125	0.203963772367263
chr14	100842755	100996640	WDR25	31361	0.203793717427186
chr7	128095903	128098472	HILPDA	523	0.203501945525292
chr2	64681103	64688515	LGALSL	1508	0.203426413058141
chr1	2115903	2144159	C1orf86	5746	0.203347843012351
chr3	169805598	169807378	AC008040.1	362	0.203256597417181
chr1	112223252	112298446	FAM212B	15277	0.20316510406277
chr2	74724644	74732192	LBX2	1533	0.203073254735727
chr1	43829068	43833697	ELOVL1	940	0.203023758099352
chr20	30780306	30795594	PLAGL2	3104	0.203021780364968
chr4	1341054	1381837	UVSSA	8279	0.202996273048254
chr17	45771447	45789416	TBKBP1	3646	0.202893711741792
chr19	10362577	10370721	MRPL4	1652	0.202823818293432
chr14	23790839	23791484	AL049829.1	131	0.202786377708978
chrX	119727865	119746334	MCTS1	3737	0.202328099621007
chr4	8368439	8442450	ACOX3	14953	0.20203480516673
chr5	133737778	133747589	CDKN2AIPNL	1981	0.201895637994293
chr12	132434505	132565005	EP400	26336	0.20180688270588
chr1	115247090	115259515	NRAS	2507	0.201754385964912
chr17	71228372	71245091	C17orf80	3369	0.201495215311005
chr4	84182689	84206067	COQ2	4707	0.201334530989349
chr6	119134618	119256327	MCM9	24503	0.201322816531099
chr19	13033293	13044851	FARSA	2327	0.201314992646423
chr17	79876146	79885590	MAFG	1901	0.201270513499206
chr16	30960387	30967782	ORAI3	1487	0.201054624121147
chr3	101442769	101489406	CEP97	9372	0.200952013379647
chr6	169857307	170102159	WDR27	49126	0.200634666514194
chr16	4560720	4588829	CDIP1	5637	0.200533617929562
chr6	170884383	170893780	PDCD2	1883	0.200361779101937
chr12	1639057	1756409	WNT5B	23511	0.200344260479067
chr22	19770747	19842462	GNB1L	14365	0.200303976797367
chr17	3617922	3704537	ITGAE	17334	0.200124688279302
chr17	16344891	16395467	FAM211A	10116	0.200011863099828
chr11	72003469	72145692	CLPB	28436	0.199938125773428
chr9	111777432	111882225	TMEM245	20951	0.199925568257725
chr10	103370423	103455110	FBXW4	16928	0.199886642735689
chr9	74526426	74600970	C9orf85	14892	0.199771949828962
chr11	64008475	64011604	FKBP2	625	0.199680511182109
chr13	111766906	111958084	ARHGEF7	38172	0.199666281338432
chr11	62382768	62389647	B3GAT3	1373	0.199563953488372
chr15	75550940	75562540	GOLGA6C	2314	0.199465563313507
chr9	136205160	136214986	MED22	1960	0.199450493538211
chr12	56295197	56326402	WIBG	6222	0.199384733705057
chr18	77662420	77711664	PQLC1	9813	0.19926896131587
chr3	9879533	9886286	RPUSD3	1345	0.199141249629849
chr3	124801480	124998021	SLC12A8	39138	0.199133009738377
chr11	69455855	69469242	CCND1	2665	0.199058858679414
chr16	58191811	58231824	CSNK2A2	7962	0.198980356875094
chr12	117348761	117470180	FBXW8	24116	0.198616372920441
chr5	76924538	76935513	OTP	2180	0.198615160349854
chr3	57261765	57312980	APPL1	10168	0.198531708840987
chr14	77801364	77843452	TMED8	8355	0.198507923685524
chr10	1095478	1178237	WDR37	16426	0.198477525374577
chr1	27425306	27493472	SLC9A1	13528	0.198453797291945
chr20	34236847	34252878	RBM12	3179	0.198290918163673
chr20	56964178	57026157	VAPB	12287	0.198241368183285
chr9	110247133	110252763	KLF4	1116	0.198188598827917
chr19	40825443	40854434	C19orf47	5742	0.198054635761589
chr3	43396351	43733086	ANO10	66654	0.197941414045424
chr16	71315292	71323618	FTSJD1	1648	0.197910411913054
chr11	126173647	126215644	DCPS	8311	0.197890375732178
chr13	115079988	115092796	CHAMP1	2534	0.197829651026622
chr11	129769601	129872730	PRDM10	20383	0.197643750606031
chr6	170599791	170716153	FAM120B	22959	0.197304985261638
chr16	50058321	50070999	CNEP1R1	2501	0.19725530404606
chr18	60382672	60647666	PHLPP1	52249	0.197169757919961
chr19	45542298	45574214	CLASRP	6293	0.197167653601529
chrX	39909068	40036582	BCOR	25133	0.197098380582677
chr8	145317003	145331153	KM-PA-2	2789	0.197088544979153
chr17	46684594	46688379	HOXB7	746	0.197041732699419
chr6	42018251	42055199	TAF8	7279	0.1970012720236
chr11	62480102	62494821	HNRNPUL2	2894	0.196603260869565
chr3	194406622	194409762	FAM43A	616	0.196115886660299
chr1	113933371	114228545	MAGI3	57806	0.195836368256119
chr7	99084142	99097947	ZNF394	2703	0.195784441547153
chr14	105675623	105781926	BRF1	20805	0.195712296809151
chr3	129158968	129239198	IFT122	15701	0.195697423689098
chr10	30598730	30663377	MTPAP	12648	0.195644103452543
chr16	90014333	90034468	DEF8	3939	0.19561978545888
chr5	150816607	150871942	SLC36A1	10820	0.19553274540986
chr7	116593292	116870157	ST7	54134	0.19552418859665
chrX	134382867	134478012	ZNF75D	18576	0.195236793979778
chr2	8865408	8977760	KIDINS220	21923	0.195126075850222
chr1	180941861	180992047	STX6	9774	0.194751628907884
chr12	56546040	56551771	MYL6B	1116	0.194696441032798
chr17	74729060	74734604	RP11-318A15.7	1079	0.194589720468891
chr15	42834720	42841000	LRRC57	1222	0.194555007164464
chr12	53874274	53893847	MAP3K12	3808	0.194543782568714
chr1	42642210	42801548	FOXJ3	30982	0.19444078348678
chr16	3631182	3661599	SLX4	5914	0.194424354000921
chr14	102228135	102394326	PPP2R5C	32306	0.194389621642438
chr5	140044261	140053709	WDR55	1836	0.194306275796381
chrX	77385245	77395203	TAF9B	1933	0.194095792750276
chr17	25783670	25953461	KSR1	32944	0.194025631360724
chr2	219824377	219826876	CDK5R2	485	0.194
chr3	52350335	52434507	DNAH1	16318	0.193862640038967
chr17	19281034	19286857	MAPK7	1129	0.193853021978022
chr16	23533335	23569052	EARS2	6923	0.193823842320399
chr14	64970430	65000408	ZBTB1	5810	0.193802328296474
chr19	33087913	33167028	ANKRD27	15316	0.193589160220436
chr14	61176246	61191066	SIX4	2867	0.193441738074354
chr6	42714696	42836296	KIAA0240	23484	0.193123411814048
chr10	121334199	121356541	TIAL1	4312	0.192991093407331
chr17	25621102	25640657	WSB1	3774	0.192984250357946
chr20	33890369	33999944	UQCC	21145	0.192971088559539
chr2	152973315	153032506	STAM2	11417	0.192880794701987
chr19	14260750	14316999	LPHN1	10845	0.1928
chr1	15943995	15995539	DDI2	9936	0.192763604617325
chr19	18208603	18262494	MAST3	10387	0.192737326504862
chr17	41605212	41656988	ETV4	9975	0.192653108523089
chr11	117049449	117068160	SIDT2	3602	0.192496793501496
chr12	53901640	54020199	ATF7	22819	0.192467948717949
chr11	63766030	63933578	MACROD1	32222	0.192313890264937
chr10	104209594	104211300	C10orf95	328	0.192149970708846
chr2	27886338	27917840	SLC4A1AP	6049	0.192013459035647
chr17	1933404	1946724	DPH1	2556	0.191877486675175
chr16	53467889	53525561	RBL2	11065	0.191857541657275
chr3	193853934	193856521	HES1	496	0.191653786707883
chr8	67876334	67968839	PPP1R42	17718	0.191533522149915
chr17	38465444	38513094	RARA	9121	0.191412562170783
chr19	40946751	40950612	SERTAD3	739	0.19135163127913
chr5	172068269	172118543	NEURL1B	9616	0.191268025857782
chr1	235490665	235507847	GGPS1	3286	0.191235523482512
chr11	111944810	111955874	C11orf57	2116	0.191233619521012
chr7	27221129	27224842	HOXA11	710	0.191168551427033
chr14	93669239	93673439	C14orf142	803	0.191144965484408
chr12	6775643	6798738	ZNF384	4412	0.191028749567025
chr16	89627065	89630950	RPL13	742	0.19094184251158
chr16	67757005	67840555	RANBP10	15943	0.190817584469366
chr7	27145816	27192200	HOXA3	8851	0.190815996550609
chr1	51701943	51739127	RNF11	7095	0.190802743041549
chr1	78028101	78149104	ZZZ3	23075	0.190696175333047
chr4	3294755	3441640	RGS12	27968	0.190406165325491
chr9	131133598	131153015	URM1	3697	0.190390359460295
chr3	196662273	196669468	NCBP2	1370	0.190383546414675
chr16	731671	734529	JMJD8	544	0.190276320391745
chr8	104410863	104427417	SLC25A32	3149	0.190214436726065
chr5	141303373	141321612	KIAA0141	3468	0.190131578947368
chr8	124260697	124287781	ZHX1	5149	0.19010522429389
chr2	225334867	225450110	CUL3	21889	0.189936135503801
chr9	115448786	115480516	INIP	6024	0.189845892029876
chr4	88928820	88998929	PKD2	13308	0.189816003423192
chr20	4833002	4990939	SLC23A2	29970	0.189758006306272
chr12	57914493	57923931	MBD6	1791	0.189744676342833
chr15	91445448	91465814	MAN2A2	3864	0.189718662542348
chr3	112721287	112738708	C3orf17	3304	0.189645276087705
chr20	35624752	35724398	RBL1	18887	0.189539072927434
chr1	45468212	45477001	HECTD3	1665	0.189419795221843
chr18	44388353	44500123	PIAS2	21169	0.189396176110082
chr17	7465192	7475287	SENP3	1912	0.189381933438986
chr10	75196186	75255782	PPP3CB	11282	0.189304830780073
chr17	40719086	40725257	MLX	1168	0.189241736876215
chr10	63661059	63856703	ARID5B	37015	0.189194714917325
chr9	125560668	125590910	PDCL	5721	0.189167741295506
chr13	50570024	50594617	TRIM13	4652	0.189151825648532
chr2	201773696	201828403	ORC2	10344	0.189076551875411
chr1	38279851	38325292	MTF1	8585	0.188922142511333
chr15	52839242	52862080	ARPP19	4313	0.188843644642935
chr12	12764761	12798042	CREBL2	6282	0.188750676041103
chr12	53900475	54019763	RP11-793H13.10	22496	0.1885840270268
chr1	156005092	156023585	UBQLN4	3487	0.188547637071483
chr7	100032905	100034188	PPP1R35	242	0.188473520249221
chr2	27530268	27531313	UCN	197	0.188336520076482
chr19	16940211	16991164	SIN3B	9571	0.187836087451427
chr1	205737114	205744588	RAB7L1	1404	0.187826086956522
chr18	72265106	72777627	ZNF407	96265	0.187826083563242
chr16	87982850	88152028	BANP	31770	0.187789264625042
chr14	75469614	75476292	EIF2B2	1254	0.187752657583471
chr19	47759237	47775210	CCDC9	2997	0.187617378239639
chr17	46698518	46703839	HOXB9	998	0.187523487410748
chr19	4044362	4066943	ZBTB7A	4234	0.187494464617837
chr17	5322961	5336196	RPAIN	2481	0.187443336355394
chr16	75032928	75144892	ZNRF1	20978	0.187362122091725
chr9	139323071	139334274	INPP5E	2098	0.187254551945734
chr7	99775186	99819111	STAG3	8222	0.187178436461321
chr9	98637983	98776842	ERCC6L2	25986	0.187138124729944
chr2	233562009	233725285	GIGYF2	30553	0.187123722263393
chr6	28870779	28891766	TRIM27	3925	0.187011625690871
chr17	79845713	79849462	ALYREF	701	0.186933333333333
chr12	133264192	133297276	PXMP2	6184	0.186912498110926
chr15	67835047	68099461	MAP2K5	49418	0.186895599720137
chr8	98285717	98290176	TSPYL5	833	0.18677130044843
chr3	49941278	49954370	CTD-2330K9.3	2441	0.186435499885435
chr20	1349622	1373806	FKBP1A	4508	0.186396526772793
chr17	41177258	41184057	RND2	1267	0.186323529411765
chr1	32479430	32526451	KHDRBS1	8756	0.186210709880481
chr19	46498339	46524576	CCDC61	4885	0.186180349111975
chr12	117581146	117628336	FBXO21	8783	0.186115996694285
chr17	18538319	18565263	TBC1D28	5014	0.186082761180182
chr3	169490853	169507504	MYNN	3098	0.186043718472256
chr8	67579831	67774257	SGK3	36158	0.185972112926703
chr7	43648083	43769316	COA1	22546	0.185970932246729
chr20	34894258	35157040	DLGAP4	48858	0.185925269138415
chr17	18231187	18266856	SHMT1	6627	0.18578637510513
chr2	63277192	63284971	OTX1	1445	0.18573264781491
chr16	22018959	22098855	C16orf52	14837	0.185701590798153
chr1	203274619	203278730	BTG2	763	0.185554474708171
chr11	118415243	118443685	IFT46	5276	0.185493794606757
chr22	42556019	42739622	TCF20	34055	0.185480708481297
chr2	70124820	70170077	MXD1	8392	0.185425781077379
chr17	1549444	1553371	RILP	728	0.185336048879837
chr2	190920610	190927455	MSTN	1268	0.185217645340345
chr4	25162263	25280714	PI4K2B	21937	0.185197379529261
chr6	110501344	110575478	CDC40	13716	0.18501382612801
chr1	151132224	151138424	LYSMD1	1147	0.184970166102242
chr6	170102233	170106401	C6orf120	771	0.184936435596066
chr4	25378835	25420120	ANAPC4	7629	0.184784188344717
chr17	74553848	74561430	SNHG16	1401	0.184755373862587
chr10	77161277	77168740	ZNF503-AS2	1379	0.184753483386924
chr18	77794346	77854968	RP11-795F19.5	11200	0.184748362832588
chr2	153574407	153617688	ARL6IP6	7986	0.184510882121898
chr9	67784944	67786624	FAM27E3	310	0.184414039262344
chr6	44267391	44281063	AARS2	2521	0.184377971184085
chr1	67465015	67519782	SLC35D1	10093	0.184286444639205
chr16	11038345	11276046	CLEC16A	43801	0.184268537917224
chr11	118972908	118989252	C2CD2L	3011	0.184215356378097
chr12	68666223	68726161	MDM1	11040	0.184187257044662
chr4	89647106	90032549	FAM13A	70950	0.184073432197673
chr17	74132414	74137380	FOXJ1	914	0.184014495671431
chr20	48519928	48532080	SPATA2	2235	0.183905208590471
chr19	19366316	19373605	HAPLN4	1340	0.183813443072702
chr17	73663196	73704142	SAP30BP	7521	0.183676459813906
chr8	22844930	22877712	RHOBTB2	6021	0.183662263978281
chr13	25457171	25497018	CENPJ	7318	0.183647861875125
chr13	28120050	28194541	LNX2	13643	0.183147183590184
chr17	33455772	33469334	NLE1	2483	0.183071591830716
chr17	7743222	7758114	KDM6B	2726	0.183039011616196
chrX	100264335	100307105	TRMT2B	7828	0.183021205957308
chr1	27730730	27816669	WASF2	15697	0.182650686525483
chr7	102105376	102113615	LRWD1	1505	0.182645631067961
chr1	32573639	32642169	KPNA6	12512	0.182574309436605
chrX	70364681	70391051	NLGN3	4814	0.182549012172462
chr7	148959262	148994393	ZNF783	6413	0.18254013435045
chr17	33333009	33416338	RFFL	15206	0.182479299171967
chr2	85825671	85830319	TMEM150A	848	0.182404818240482
chr16	22308730	22346424	POLR3E	6870	0.18225228810187
chr11	118868852	118886501	CCDC84	3216	0.182209631728045
chr18	21032787	21066567	RIOK3	6151	0.182084603771351
chr4	25314407	25372005	ZCCHC4	10478	0.181912880431952
chr1	1167629	1170421	B3GALT6	508	0.181883279627641
chr5	138702885	138720242	SLC23A1	3157	0.181875792141952
chr16	30768744	30774031	C16orf93	961	0.181732223903177
chr2	220110177	220115059	STK16	887	0.181650624616015
chr1	153606525	153618782	CHTOP	2225	0.181514113232175
chr6	31626075	31628549	C6orf47	449	0.181414141414141
chr7	1570350	1582679	MAFK	2236	0.181346309813463
chr1	38326369	38412729	INPP5B	15661	0.181343430483667
chr14	58765103	58840605	ARID4A	13682	0.181211342595658
chr3	37027357	37034795	EPM2AIP1	1348	0.181207151498857
chr3	38179969	38184513	MYD88	823	0.181078107810781
chr9	5357973	5437878	PLGRKT	14469	0.181075263434536
chr19	47104331	47114050	CALM3	1760	0.181069958847737
chr7	148936742	148952700	ZNF212	2888	0.180963719531299
chr1	114304454	114355098	RSBN1	9160	0.180866818047191
chr2	135675805	135716912	CCNT2	7432	0.180792059939671
chr1	28655513	28662476	MED18	1258	0.180643308443423
chr17	71189129	71204646	COG1	2803	0.180628947029256
chr19	33463115	33469128	C19orf40	1086	0.180578649817093
chr17	7306294	7307456	C17orf61	210	0.180567497850387
chr17	38785049	38821393	KRT222	6562	0.180547530609437
chr4	56719782	56771200	EXOC1	9276	0.180400241155993
chr11	62554887	62557877	TMEM179B	539	0.180207288532263
chr9	100174232	100258407	TDRD7	15169	0.180205759361338
chr5	138282409	138629246	SIL1	62502	0.180205167830515
chr12	19282648	19529334	PLEKHA5	44432	0.180114882421854
chr16	89284118	89295363	ZNF778	2024	0.179975102258581
chr12	110367607	110434194	GIT2	11982	0.179942331951703
chr16	81040103	81066719	CENPN	4788	0.179885035879325
chr2	74362525	74375121	BOLA3	2264	0.179725331428118
chr11	64662007	64684722	ATG2A	4081	0.179653107941539
chr4	53728457	53733000	RASL11B	816	0.179577464788732
chr2	97502348	97523832	ANKRD39	3858	0.179567139865022
chr14	23563974	23569665	C14orf119	1022	0.179550245959241
chr1	161087876	161095235	NIT1	1320	0.179347826086957
chr20	43104526	43123244	TTPAL	3354	0.179176238046904
chr6	7268539	7347679	SSR1	14179	0.179161243855903
chr11	111597632	111637151	PPP2R1B	7074	0.178997975708502
chr20	61427805	61431945	MRGBP	741	0.17894228447235
chr12	56367697	56388490	RAB5B	3712	0.178513032605559
chr2	224720433	224810104	WDFY1	16002	0.178450352395397
chr12	117176096	117291436	RNFT2	20582	0.178444785462238
chr17	73772515	73781974	H3F3B	1688	0.178435517970402
chr4	1813206	1857974	LETM1	7988	0.178427036565481
chr10	99079022	99081672	FRAT1	473	0.178423236514523
chr9	94171327	94186144	NFIL3	2643	0.178364151707383
chr1	1385069	1405538	ATAD3C	3650	0.178309721543723
chr6	33387847	33421466	SYNGAP1	5992	0.178227245687091
chr3	9773413	9789702	BRPF1	2903	0.178207489257213
chr4	492989	533985	PIGG	7303	0.178134985486743
chr14	96747595	96830207	ATG2B	14710	0.178059143234116
chr22	51063446	51066607	ARSA	563	0.178051865907653
chr19	36249044	36261930	C19orf55	2294	0.178008846124001
chr6	4706345	4955785	CDYL	44393	0.177969940787601
chr13	76194570	76434004	LMO7	42596	0.177902144632155
chr12	51454990	51477447	CSRNP2	3995	0.177887612432095
chrX	118602363	118605282	SLC25A5	519	0.177739726027397
chr3	156864297	156878549	CCNL1	2533	0.177716971865572
chr7	30464143	30518400	NOD1	9633	0.177540639168418
chr3	72798428	72911065	SHQ1	19994	0.177506702888901
chr15	74287014	74340153	PML	9432	0.177493413624388
chr1	246729746	246831886	CNST	18126	0.177460569213147
chr8	99439250	99445076	KCNS2	1034	0.177449802642869
chr10	99092255	99094458	FRAT2	391	0.177404718693285
chr1	1152288	1167411	SDF4	2683	0.177400158688178
chr8	124780696	124827692	FAM91A1	8330	0.177245356086559
chrX	99839799	99854882	TNMD	2671	0.177075046406789
chr16	56764017	56880792	NUP93	20658	0.17690278824416
chr5	139026884	139063467	CXXC5	6470	0.176853269188716
chr12	54694986	54745633	COPZ1	8951	0.176729584583794
chr7	99070464	99101273	ZNF789	5442	0.176630963972736
chr12	49315767	49333446	AC073610.5	3122	0.17658371040724
chr7	1084212	1098897	GPR146	2591	0.176426528666757
chr14	36003248	36006260	INSM2	531	0.176236309326253
chr2	172949468	172954405	DLX1	870	0.176184690157959
chr1	63788730	63790797	FOXD3	364	0.176015473887814
chr12	108908962	108919614	FICD	1875	0.176006758659533
chr10	104263744	104393292	SUFU	22792	0.175933430593829
chr16	3313743	3351401	ZNF263	6625	0.175920762633102
chr12	132568828	132613029	EP400NL	7769	0.175761277770237
chr4	56212276	56239263	SRD5A3	4743	0.175744775455758
chr1	92764522	92853730	RPAP2	15674	0.175699761234853
chr17	62495734	62504317	DDX5	1507	0.175559179869525
chr16	75600249	75611779	GABARAPL2	2024	0.175526840690313
chr17	40724333	40729849	PSMC3IP	968	0.175457676273337
chr8	67974661	68108498	CSPP1	23477	0.175413559676624
chr15	45315302	45369383	SORD	9485	0.175381827595133
chr8	144766622	144796068	ZNF707	5161	0.175264033687642
chr3	52568029	52613253	SMIM4	7920	0.175124378109453
chr16	70721342	70835064	VAC14	19907	0.175048143295551
chr19	13906274	13943044	ZSWIM4	6435	0.175002039650812
chr2	219940039	220025587	NHEJ1	14966	0.174940677272674
chr12	6976283	6980112	TPI1	670	0.174934725848564
chr7	150750899	150755617	CDK5	825	0.174825174825175
chr16	22217603	22298554	EEF2K	14150	0.174794940211483
chr3	52870235	52931612	TMEM110	10728	0.174785753853172
chr17	37759789	37766030	NEUROD2	1091	0.174783723165652
chr17	5008836	5026411	ZNF232	3070	0.174670004551661
chr17	47676246	47755596	SPOP	13860	0.174666985923303
chr8	125500726	125551699	TATDN1	8902	0.174638050770981
chr19	1438358	1441066	RPS15	473	0.174603174603175
chr7	158649269	158749438	WDR60	17490	0.174603174603175
chr12	57392618	57400230	ZBTB39	1329	0.17456981479049
chr20	60962172	60963576	RPS21	245	0.174377224199288
chr2	38970741	38978636	SRSF7	1376	0.174265450861196
chr4	26578059	26756973	TBC1D19	31170	0.174216806863594
chr1	156691683	156698591	ISG20L2	1203	0.174120712114633
chr2	74732170	74735707	PCGF1	616	0.174109666478236
chr8	42873567	42932477	FNTA	10255	0.174076148766784
chr6	7590432	7612091	SNRNP48	3770	0.174053554939982
chrX	153656978	153664862	ATP6AP1	1372	0.174001268230818
chr16	67182008	67185117	B3GNT9	541	0.17395498392283
chr6	13574826	13612524	SIRT5	6553	0.173824239369745
chr16	29476288	29479154	RP11-345J4.3	498	0.173700732472968
chr11	108027942	108093369	NPAT	11351	0.17348841474598
chr12	54388679	54397121	HOXC9	1464	0.17339808125074
chr3	57611184	57678816	DENND6A	11721	0.173302973400559
chr4	2463947	2627047	RNF4	28257	0.173248477936984
chr19	19672522	19729725	PBX4	9909	0.173222152297042
chr7	5229819	5273457	WIPI2	7558	0.173193702880451
chr6	31867384	31869769	ZBTB12	413	0.173093042749371
chr10	120433679	120514761	CACUL1	14030	0.173032571562473
chr9	19049372	19051019	RRAGA	285	0.172936893203884
chr2	206546714	206662857	NRP2	20079	0.172880217660835
chr16	89747145	89762772	CDK10	2699	0.172702841054518
chr12	54402832	54407570	HOXC8	818	0.172610255328128
chr9	95375466	95432547	IPPK	9850	0.172558775095477
chr12	110338069	110421646	TCHP	14420	0.172533441814832
chr17	36827961	36831187	C17orf96	556	0.172296250387357
chr1	20959948	20978004	PINK1	3111	0.172287755441103
chr11	64889655	64894843	MRPL49	894	0.172287531316246
chr5	134368970	134691744	CTC-203F4.1	55589	0.172222136162962
chr18	12785477	12929642	PTPN2	24824	0.172190391631869
chr1	179809102	179846934	TOR1AIP2	6511	0.172098432585309
chr17	38249040	38256978	NR1D1	1366	0.172061972540622
chr20	30252255	30311792	BCL2L1	10239	0.171974201350398
chr22	41829496	41843027	TOB2	2326	0.171888856044931
chr8	9413424	9639856	TNKS	38915	0.171860991993217
chr16	67209505	67217943	KIAA0895L	1450	0.171821305841924
chr2	173940163	174132738	MLTK	33021	0.171469965104686
chr19	1905213	1926016	SCAMP4	3564	0.17131320899827
chr14	102605840	102691184	WDR20	14615	0.17124611869471
chr16	28962128	28978418	NFATC2IP	2789	0.171198821435148
chr12	65563351	65642107	LEMD3	13483	0.171197480858844
chr3	48282590	48340743	ZNF589	9954	0.171166213845995
chr2	28615315	28640179	FOSL2	4255	0.171124069977881
chr4	57259528	57301781	PPAT	7224	0.170966062384626
chr6	109765265	109787171	MICAL1	3739	0.170676039622039
chr10	70090931	70102948	HNRNPH3	2051	0.170660675653187
chr17	57751997	57784987	PTRH2	5621	0.170379800551666
chr2	71503691	71662199	ZNF638	26996	0.170312095843138
chr7	73868120	74016931	GTF2IRD1	25323	0.170167728408999
chr1	55532032	55681039	USP24	25336	0.17003113926769
chr17	36508111	36556019	SOCS7	8137	0.169842827026237
chr5	180649499	180662809	TRIM41	2260	0.169784388851326
chr7	26706681	27034858	SKAP2	55714	0.169767626105345
chr18	12947132	12987535	SEH1L	6859	0.16976041976042
chr12	57628686	57634498	NDUFA4L2	986	0.169619817650095
chr4	154701744	154710272	SFRP2	1446	0.169539219134717
chr14	69517598	69619867	DCAF5	17331	0.169463185684952
chr5	32788945	32791819	AC026703.1	487	0.169391304347826
chr19	4343524	4360083	MPND	2804	0.169323671497585
chr14	90261013	90421121	EFCAB11	27107	0.169303412050541
chr12	133302254	133338474	ANKLE2	6127	0.169156014466746
chr12	50690489	50691718	AC140061.12	208	0.169105691056911
chr16	67708436	67753324	GFOD2	7588	0.16903918554657
chr1	36273773	36323491	EIF2C4	8400	0.168949496168467
chr2	200775979	200820658	C2orf69	7543	0.168822739480752
chr2	70436576	70475792	TIA1	6620	0.168804345054441
chr1	955503	991496	AGRN	6070	0.168639217647386
chr14	75894419	75940814	JDP2	7823	0.168613673592551
chr3	120315156	120321347	NDUFB4	1044	0.168604651162791
chr3	197398264	197476598	KIAA0226	13206	0.168583647156443
chr15	65871091	65903627	VWA9	5485	0.168577311983281
chr1	94883933	94984222	ABCD3	16899	0.168501346096321
chr15	45694529	45713617	SPATA5L1	3215	0.168421604065168
chr6	35420138	35434880	FANCE	2483	0.16841891066947
chr17	80612849	80656604	RAB40B	7368	0.168388335314014
chr10	76585340	76792380	KAT6B	34836	0.168256528900073
chr5	612387	667283	CEP72	9234	0.168205912891415
chr5	141013251	141061788	ARAP3	8160	0.16811570316041
chr11	86656721	86666433	FZD4	1630	0.167816328631731
chr5	137667624	137685416	FAM53C	2985	0.167762603270949
chr1	154947129	154951725	CKS1B	771	0.167718077006744
chr19	48949030	48960279	GRWD1	1886	0.167644444444444
chr22	42196683	42222303	CCDC134	4294	0.167596893173569
chr3	184053714	184064063	FAM131A	1734	0.167536231884058
chr13	114110134	114145267	DCUN1D2	5884	0.167473102977173
chr1	26158414	26185903	AUNIP	4601	0.167369952710076
chr10	99894387	100004654	R3HCC1L	18455	0.16736496535713
chr15	40731920	40760441	BAHD1	4772	0.167309445340439
chr5	175953698	175965026	RNF44	1895	0.167269838467649
chr17	58018269	58050462	RP11-178C3.1	5385	0.167267192644592
chr1	151138498	151142773	SCNM1	715	0.167212347988775
chr3	52867137	52931578	TMEM110-MUSTN1	10772	0.167158064616244
chr3	12598513	12625212	MKRN2	4463	0.167153558052434
chr1	172339329	172413230	PIGC	12349	0.167099672539309
chr2	198318147	198340032	COQ10B	3657	0.167093118888787
chr1	155629237	155658791	YY1AP1	4938	0.16707832854001
chrX	119495967	119516226	ATP1B4	3383	0.166979269496545
chr3	39093489	39138155	WDR48	7456	0.166924127431885
chr9	136197552	136203235	SURF6	948	0.166783954961295
chr2	219940051	220035549	SLC23A3	15919	0.166692844951256
chr16	30669752	30682131	FBRS	2062	0.166558966074313
chr10	104404252	104418164	TRIM8	2317	0.166534895421548
chr7	588834	767287	PRKAR1B	29705	0.166457462427292
chr17	41843489	41856356	DUSP3	2141	0.166381722101337
chr2	172543919	172604930	DYNC1I2	10149	0.166344325706418
chr16	28996147	29002104	LAT	991	0.166330983551527
chr8	22477931	22526661	BIN3	8097	0.166157066343806
chr8	145321517	145323045	SCXB	254	0.166121648136037
chr17	1323983	1366456	CRK	7054	0.166078071290672
chr6	107473761	107780768	PDSS2	50978	0.166047790285595
chr1	33327869	33338083	FNDC5	1696	0.166030347528145
chr18	10525902	10552758	NAPG	4459	0.166027478869568
chr17	48503519	48552206	ACSF2	8079	0.165934111074597
chr10	112257596	112271302	DUSP5	2274	0.165900634712191
chr6	655939	656963	HUS1B	170	0.165853658536585
chr12	2904119	2914576	FKBP4	1734	0.165806081468732
chr2	24232951	24286191	MFSD2B	8817	0.165605454443004
chr22	39052641	39069859	CBY1	2851	0.165572913641907
chr2	208627310	208634287	FZD5	1155	0.165520206362855
chrX	54466834	54471920	TSR2	842	0.165519952820916
chr1	1550795	1565990	MIB2	2515	0.165504080021058
chr10	115438942	115490662	CASP7	8559	0.165484039365055
chr6	43737921	43754224	VEGFA	2697	0.165419528949951
chr9	4679559	4708398	CDC37L1	4770	0.165395284327323
chr2	65215611	65250999	SLC1A4	5853	0.165390375540422
chr3	44379611	44450943	TCAIM	11794	0.165337221201968
chr3	38080696	38165516	DLEC1	14023	0.165324624798104
chr14	100704635	100749129	YY1	7352	0.16523204854478
chr17	26368763	26523407	NLK	25549	0.165210643732419
chr9	136279478	136324508	ADAMTS13	7439	0.165197308520797
chrX	99546642	99665271	PCDH19	19584	0.165084717187895
chr7	5465916	5468558	AC092171.1	436	0.164964055996973
chr2	172560844	172567314	AC068039.1	1067	0.164889507031371
chr1	206516198	206637783	SRGAP2	20045	0.164862730906519
chr9	37879400	37904350	SLC25A51	4112	0.164803013907258
chr11	8633584	8693413	TRIM66	9857	0.164750125355173
chr16	68344877	68392466	PRMT7	7832	0.164572389157386
chr19	7985201	7988135	SNAPC2	483	0.164565587734242
chr19	45909467	45914024	CD3EAP	750	0.164545853444493
chr6	135604670	135818914	AHI1	35237	0.164470582744055
chr7	5632439	5646286	FSCN1	2277	0.164428076256499
chr15	91073157	91188577	CRTC3	18977	0.164415487649561
chr9	135468384	135545788	DDX31	12725	0.164395064918287
chr2	73518058	73520833	EGR4	456	0.164265129682997
chr10	32094365	32217742	ARHGAP12	20257	0.16418648381397
chr17	6915954	6920839	RNASEK-C17orf49	802	0.16414244781007
chr9	72873937	72969804	SMC5	15733	0.164111069387074
chr18	21083473	21111746	C18orf8	4640	0.164108368112046
chr18	55215515	55254004	FECH	6313	0.164016627695505
chr22	31721790	31742218	PATZ1	3350	0.163982573792158
chrX	77154935	77162870	COX7B	1300	0.163810483870968
chr12	49359123	49365546	WNT10B	1052	0.163760896637609
chr9	34638130	34651032	GALT	2113	0.163760365806402
chr15	64386322	64438289	SNX1	8499	0.163542949507389
chr17	2206677	2228554	SRR	3577	0.163497577475089
chr2	29072687	29093167	TRMT61B	3348	0.163468580635711
chr17	66417089	66453654	WIPI1	5975	0.163403161406771
chr8	42128820	42189973	IKBKB	9988	0.163325375282075
chr3	10182692	10193904	VHL	1831	0.163292606795684
chr9	128199672	128469513	MAPKAP1	44044	0.163221440694925
chr19	39327028	39342987	HNRNPL	2605	0.163220551378446
chr15	44829255	44855227	EIF3J	4237	0.163130943672275
chr17	42112003	42144987	LSM12	5378	0.16304380779142
chr21	45285067	45406417	AGPAT3	19785	0.163039447552966
chr11	33762485	33796089	FBXO3	5475	0.16292218419878
chr1	11866207	11903201	CLCN6	6026	0.162886876604947
chr6	1080164	1105181	AL033381.1	4069	0.162642897114078
chr3	195941093	196014828	PCYT1A	11976	0.162417272431377
chr12	118501398	118573831	VSIG10	11762	0.162382306651572
chr3	196074533	196159345	UBXN7	13770	0.162357185808779
chr9	125606835	125667562	RC3H2	9859	0.16234685812146
chr11	120382511	120385732	AP002348.1	523	0.162321539416511
chr12	3186521	3395730	TSPAN9	33957	0.162310597007791
chr17	7138347	7143041	PHF23	762	0.162300319488818
chr15	85291866	85349659	ZNF592	9375	0.162214070664775
chr11	85370752	85393951	CREBZF	3763	0.162198275862069
chr19	3094408	3124002	GNA11	4794	0.161986822098327
chr11	61276272	61278482	LRRC10B	358	0.161917684305744
chr3	112280556	112304424	SLC35A5	3864	0.161883614730403
chr11	45950871	46142985	PHF21A	31080	0.161778101657861
chr8	38034051	38070819	BAG4	5948	0.16176670564878
chr12	673462	772945	NINJ2	16080	0.161634031603072
chr11	118992297	119006752	HINFP	2336	0.161593801881572
chr17	27400528	27507430	MYO18A	17265	0.161501548132419
chr8	145556724	145559943	SCRT1	520	0.161490683229814
chr3	48334754	48343175	NME6	1359	0.161363096651627
chr1	53662101	53679869	CPT2	2867	0.161348415780292
chr3	39183346	39196053	CSRNP1	2050	0.161315706641486
chr1	179262925	179327815	SOAT1	10465	0.161270438119308
chr3	8817088	9005457	RAD18	30369	0.161219939480809
chr10	101419263	101465997	ENTPD7	7532	0.16116400984273
chr14	61110132	61124977	SIX1	2392	0.161120840630473
chr13	111293759	111365950	CARS2	11626	0.161042774822695
chrX	119384607	119392253	ZBTB33	1231	0.160978161370472
chr16	2012053	2014861	RPS2	452	0.160911356354575
chr6	110931181	111137161	CDK19	33111	0.160747835965453
chr9	102861538	103063282	INVS	32402	0.160608689186845
chrX	103077252	103087158	RAB9B	1591	0.160593519733522
chr2	32853099	33046118	TTC27	30988	0.160542948917211
chr10	14939358	14996431	DCLRE1C	9161	0.160510915653362
chr15	56922379	57210769	ZNF280D	46216	0.160254654271458
chr11	126138950	126148026	FOXRED1	1454	0.160185083177261
chr17	8191081	8198661	SLC25A35	1214	0.160137185067933
chr17	72766686	72772506	NAT9	932	0.160109946744546
chr2	54342540	54532437	ACYP2	30398	0.160075408903727
chrX	100663283	100669121	HNRNPH2	934	0.159958897071416
chr7	138915102	138992981	UBN2	12452	0.159887005649718
chr15	56379478	56535483	RFX7	24927	0.159782316064767
chr1	19197926	19229275	ALDH4A1	5009	0.159776714513557
chr12	124196865	124245549	ATP6V0A2	7769	0.159576871726404
chr12	56495115	56503073	PA2G4	1270	0.1595677848976
chr8	121457640	121554373	MTBP	15429	0.159499245353237
chr12	51157493	51214905	ATF1	9156	0.159476076846707
chr20	44994688	45061704	ELMO2	10684	0.159422236149037
chr8	145649000	145653931	VPS28	786	0.159367396593674
chr6	136578001	136610989	BCLAF1	5255	0.159295522750008
chr1	110046797	110052360	AMIGO1	886	0.159237958303379
chr16	69389464	69442474	TERF2	8437	0.159155646941201
chr17	57970447	58027925	RPS6KB1	9147	0.159136380243219
chr6	29523406	29601753	GABBR1	12467	0.159123398172257
chr8	67579850	67597799	C8orf44	2856	0.159108635097493
chr18	77794358	77806397	RBFA	1915	0.159053156146179
chr20	3827487	3849280	MAVS	3463	0.158896944113059
chr20	3088219	3140842	UBOX5	8360	0.158862876254181
chr7	128095894	128146656	METTL2B	8064	0.158855859582767
chr17	74305567	74380602	PRPSAP1	11911	0.15873713950637
chr3	15468862	15484120	EAF1	2421	0.158660462677764
chr9	99401859	99417585	AAED1	2495	0.158644369555541
chr6	112391980	112408716	TUBE1	2655	0.158630578956802
chr13	21351469	21477187	XPO4	19940	0.158607688575315
chr3	50392180	50397041	TMEM115	771	0.158576717400247
chr10	71857979	71892690	AIFM2	5504	0.158561880617654
chr6	34857042	35059179	ANKS1A	32049	0.158550099437018
chr17	48067369	48072588	DLX3	827	0.158429118773946
chr19	11594242	11616738	ZNF653	3563	0.158376672445215
chr11	45868669	45904798	CRY2	5722	0.158372543592582
chr1	156433519	156470620	MEF2D	5875	0.158347258907876
chr17	8150936	8173809	PFAS	3621	0.158302002273323
chr10	123499939	123688316	ATE1	29814	0.158266888914841
chr1	910579	917497	C1orf170	1095	0.158259864142217
chr19	10943114	10946994	TMED1	614	0.158206647771193
chr1	32537632	32568467	TMEM39B	4870	0.157932286937346
chr17	63631656	64188202	CEP112	87884	0.157909394893872
chr12	50370706	50426919	RACGAP1	8874	0.157861031059878
chr6	139224630	139309398	REPS1	13361	0.157616581533344
chr15	102193801	102264807	TARSL2	11187	0.157547847395327
chr19	1576677	1592882	MBD3	2553	0.157534246575342
chr1	19175767	19247615	RP13-279N23.2	11308	0.157385628192459
chr12	50478755	50494495	SMARCD1	2477	0.157359761133346
chr19	17420327	17434110	DDA1	2168	0.157283807312826
chr17	35766965	35839835	TADA2A	11450	0.157126977810103
chr1	150237804	150241980	APH1A	656	0.157050514723486
chr11	10533225	10562777	RNF141	4641	0.157039894426962
chr7	107384142	107400131	CBLL1	2510	0.15697310819262
chr7	150773679	150777953	FASTK	671	0.156959064327485
chr15	72559087	72612470	CELF6	8377	0.156919676307508
chr12	125431371	125473668	DHX37	6637	0.156910492221854
chr17	19118928	19240028	EPN2	18983	0.156753453728706
chr17	37793318	37819737	STARD3	4140	0.15669947009841
chr1	26496362	26498551	ZNF593	343	0.15662100456621
chr1	94333373	94345474	DNTTIP2	1894	0.156503057345893
chr20	48429250	48508779	SLC9A8	12445	0.15648183075569
chr12	77157368	77247476	ZDHHC17	14095	0.156421667092077
chr12	58142034	58149796	CDK4	1214	0.156382841684916
chr9	139886870	139888436	C9orf142	245	0.156349712827058
chr17	36337711	36358166	TBC1D3	3198	0.156335549472038
chr15	65409717	65426174	PDCD7	2572	0.156276582816867
chr5	158122928	158526769	EBF1	63075	0.156187320783871
chr22	45559722	45583892	NUP50	3773	0.156096148276861
chr3	50606583	50622366	HEMK1	2461	0.15591738469336
chr17	4891425	4900905	INCA1	1478	0.155890728826073
chr11	47260853	47270457	ACP2	1496	0.155752212389381
chr11	448268	491393	PTDSS2	6716	0.15572972220934
chr11	10326227	10328944	ADM	423	0.155629139072848
chr17	46688739	46692478	HOXB8	582	0.155614973262032
chr20	37353105	37358015	SLC32A1	764	0.155569130523315
chr16	87730091	87799598	KLHDC4	10813	0.155564827070265
chr11	924894	1012239	AP2A2	13585	0.155530877201017
chr1	27561007	27635110	WDTC1	11514	0.155376228003886
chr19	1259384	1274879	CIRBP	2407	0.155330407847186
chr19	45594654	45651335	PPP1R37	8799	0.155234465968032
chr4	185570767	185616117	CCDC111	7040	0.155233622191352
chr13	28535826	28545276	CDX2	1467	0.155221669664586
chr4	38665817	38702663	KLF3	5718	0.155182240073819
chr7	6144515	6201195	USP42	8793	0.155131349129338
chrX	103028647	103047548	PLP1	2932	0.155115860755476
chr11	66188475	66194178	NPAS4	884	0.154978962131837
chr11	7991798	8023409	EIF3F	4899	0.154972795141086
chr12	49962001	50038449	PRPF40B	11845	0.154939894570236
chr11	117014983	117047610	PAFAH1B2	5055	0.154928282456786
chr7	99647390	99662661	ZSCAN21	2366	0.154924044002095
chr15	40986972	41024354	RAD51	5791	0.154909985822433
chr22	19118321	19120134	TSSK2	281	0.154906284454245
chr6	110299514	110301921	GPR6	373	0.154900332225914
chr11	46354455	46402104	DGKZ	7381	0.154900314795383
chr11	36295051	36310999	COMMD9	2470	0.154868643802119
chr14	68086515	68118437	ARG2	4942	0.154810011590389
chr17	62473902	62493154	POLG2	2980	0.15478107307952
chr12	62860597	62991363	MON2	20237	0.154756169369948
chr10	90973326	91174382	LIPA	31106	0.154712345255326
chr13	25670006	25673392	PABPC3	524	0.15470918216711
chr3	195241221	195270209	PPP1R2	4484	0.154679361136983
chr3	52027644	52029958	RPL29	358	0.154643628509719
chr17	8076555	8079717	TMEM107	489	0.15460006323111
chr1	67873493	67896098	SERBP1	3494	0.154560736087764
chr15	76352178	76521462	C15orf27	26159	0.154526390406711
chr14	70792102	70826448	COX16	5307	0.154511311031531
chr11	215458	236931	SIRT3	3316	0.154419297755425
chr7	27168126	27170418	HOXA4	354	0.154382904491932
chr9	34664160	34666109	RP11-195F19.5	301	0.154358974358974
chr2	37326353	37384208	EIF2AK2	8925	0.154262306415929
chr5	80529104	80562216	CKMT2	5106	0.154199257089361
chr6	155153831	155578857	TIAM2	65534	0.15418785159531
chr19	10381511	10397291	ICAM1	2433	0.154172739370129
chr1	212797789	212800120	FAM71A	359	0.153945111492281
chr10	94447945	94455403	HHEX	1147	0.153773964338383
chr17	62120353	62207504	ERN1	13397	0.153719937580319
chr12	94071151	94288616	CRADD	33427	0.153711384768194
chr16	46989299	47007699	DNAJA2	2828	0.153687299603282
chr11	77899858	77925757	USP35	3979	0.153629343629344
chr1	43855553	43918321	SZT2	9641	0.153594927432331
chr6	52866077	52926600	ICK	9295	0.153575441147313
chr1	109472130	109506111	CLCC1	5217	0.153522453063386
chr14	54893654	54908149	CNIH	2224	0.153421633554084
chr1	231041989	231114621	TTC13	11143	0.153415114341966
chr16	30759591	30772490	PHKG2	1979	0.153410852713178
chr9	127115745	127177723	PSMB7	9502	0.153309992094096
chr7	99214569	99230030	ZNF498	2369	0.15321433191049
chr12	6832907	6841041	COPS7A	1246	0.153165334972342
chr12	53773960	53810230	SP1	5554	0.153125086156985
chr17	42154114	42201070	HDAC5	7190	0.153118810826927
chr10	75532049	75538821	FUT11	1037	0.15310792853979
chr1	145209119	145291954	NOTCH2NL	12681	0.153085614950022
chr19	48673949	48700877	C19orf68	4120	0.152994912547811
chr4	89442199	89629693	HERC3	28680	0.152964079042108
chr22	38004481	38029571	GGA1	3837	0.152923358973337
chr8	38132544	38239790	WHSC1L1	16400	0.152918030341175
chr16	67973653	67978034	LCAT	670	0.152898219990872
chr11	93394805	93463522	KIAA1731	10502	0.152827497889927
chr1	38462442	38471278	FHL3	1350	0.152766776055222
chr19	1285890	1378430	MUM1	14132	0.152710690396689
chr6	110421022	110501207	WASF1	12244	0.152694984161824
chr1	78409740	78444794	FUBP1	5352	0.152674368848952
chr6	167412670	167455906	FGFR1OP	6601	0.152670166755325
chr1	39456895	39471731	AKIRIN1	2265	0.152658893307272
chr15	72978527	73030817	BBS4	7981	0.15262664703295
chr2	220094479	220101391	ANKZF1	1055	0.152611022710835
chr9	5077163	5084580	AL161450.1	1132	0.152601779455379
chr12	49082247	49110681	CCNT1	4339	0.15259363460524
chr17	37004118	37010096	RPL23	912	0.15253386853989
chr16	15688243	15737023	KIAA0430	7437	0.152456899202558
chr12	110011060	110035067	MVK	3660	0.152449183605465
chr22	38093011	38172563	TRIOBP	12126	0.152426684097394
chr1	55107459	55207981	HEATR8	15321	0.152412880634283
chr17	647654	657239	GEMIN4	1461	0.152409764239516
chr5	132211071	132299326	AFF4	13450	0.152397570703408
chr6	28089573	28105071	AL358933.1	2362	0.152396928834118
chr12	125549925	125627873	AACS	11876	0.15235602765911
chr19	50094900	50129696	PRR12	5300	0.152311980917895
chr2	113299492	113334635	POLR1B	5351	0.152259276121102
chr17	40610862	40674629	ATP6V0A1	9707	0.152223685861247
chr1	52042851	52254889	OSBPL9	32254	0.152113526285259
chr5	177019159	177023125	TMED9	603	0.152004033274515
chr1	12290124	12572099	VPS13D	42858	0.151991658864584
chr1	45965725	45976739	MMACHC	1673	0.151883794825238
chr1	110026101	110035426	ATXN7L2	1416	0.151833583529916
chr17	78193498	78227299	SLC26A11	5131	0.151795751730667
chr12	111157485	111180744	PPP1CC	3530	0.151762682717111
chr14	31028329	31089269	G2E3	9241	0.151638469995569
chr9	114803065	114937688	SUSD1	20401	0.15154058711671
chr2	170648443	170668574	SSB	3050	0.151500099344327
chr3	48956254	49023815	ARIH2	10235	0.151490482815784
chr2	208693027	208890284	PLEKHM3	29879	0.151471676687384
chr5	141016517	141020644	RELL2	625	0.15140503875969
chr1	36067185	36107445	PSMB2	6089	0.151238170934651
chr3	49946302	49967606	MON1A	3222	0.151232105139639
chr8	103661007	103668130	KLF10	1076	0.151038742279618
chr1	200375827	200379184	ZNF281	507	0.150982727814175
chr10	65281123	65384883	REEP3	15648	0.15080810709226
chr21	44394620	44454172	PKNOX1	8981	0.150806844323544
chr17	4067201	4167274	ANKFY1	15088	0.150768431360793
chr16	58033450	58055522	USB1	3327	0.150727132696054
chr17	27206353	27224697	FLOT2	2765	0.15072226764786
chr9	140114707	140116033	RNF208	200	0.150715900527506
chr3	45596886	45727830	LIMD1	19702	0.150460116842949
chr9	44867571	44870528	RP11-160N1.10	445	0.150439486139283
chr16	2034208	2037750	GFER	533	0.150437482359582
chr14	65472892	65569413	MAX	14515	0.150380224197592
chr7	129710350	129773596	KLHDC10	9509	0.150347052034089
chr12	49331472	49351247	AC073610.1	2973	0.150333737864078
chr4	843064	926161	GAK	12492	0.150328527762401
chr14	23340822	23350789	LRP10	1497	0.150180577849117
chr14	75348594	75370448	DLST	3281	0.150125829329673
chrX	133903596	133931262	FAM122B	4153	0.150106625221383
chr13	101183801	101241782	GGACT	8701	0.150063812907454
chr16	4364762	4389598	GLIS2	3727	0.150058380641784
chr10	35927177	35930362	FZD8	478	0.150031387319523
chr9	130697378	130700763	DPM2	508	0.150029533372711
chr16	73160536	73178346	C16orf47	2671	0.149963505698726
chr11	46958240	47185936	C11orf49	34124	0.149865830467683
chr20	62526518	62567384	DNAJC5	6124	0.149851958793158
chr12	12867992	12875305	CDKN1B	1096	0.149849603500137
chr19	13875346	13885096	MRI1	1460	0.149728233001743
chr22	38077680	38089483	NOL12	1767	0.14969501863775
chr4	3508103	3534286	LRPAP1	3919	0.149671555148182
chr19	12907634	12912694	PRDX2	756	0.149377593360996
chr16	416927	420568	MRPL28	543	0.149093904448105
chr2	170683968	170940641	UBR3	38255	0.149041196225562
chr12	69139886	69187744	SLC35E3	7126	0.148895714494661
chr4	6783102	6885897	KIAA0232	15282	0.148663372115647
chr14	59100685	59115039	DACT1	2134	0.148659003831418
chr12	120779133	120806983	MSI1	4139	0.148612258087681
chr4	2229191	2243891	HAUS3	2184	0.148561322359023
chr20	416124	443197	TBC1D20	4022	0.148555810002216
chr17	15602891	15640874	ZNF286A	5640	0.148483572030329
chr2	85545147	85555548	TGOLN2	1544	0.148432993655066
chr12	113736564	113797298	SLC24A6	9005	0.148267061825965
chr7	106842189	107204959	COG5	53776	0.148236766444947
chr9	126141933	126692431	DENND1A	81604	0.148236418231459
chr1	28052490	28088475	FAM76A	5334	0.148224309453676
chr20	57226328	57254582	STX16	4188	0.148221553707308
chr14	90421283	90511106	TDP1	13313	0.14821205913787
chr5	76325076	76361059	AGGF1	5327	0.148038016896398
chr1	149912231	149982625	OTUD7B	10421	0.148036082108104
chr17	45973516	46006323	SP2	4856	0.148012679834187
chr22	38348614	38437113	POLR2F	13083	0.147830508474576
chr7	766338	829190	HEATR2	9288	0.147773375972507
chr10	103113820	103317078	BTRC	30035	0.147767134542628
chr1	29445940	29450447	TMEM200B	666	0.14773735581189
chr12	56989380	57030600	BAZ2A	6085	0.147618932097717
chr16	50186829	50269221	PAPD5	12158	0.147561079217895
chr3	48782030	48885279	PRKAR2A	15229	0.147496368038741
chr15	90373831	90437574	AP3S2	9401	0.147480547188755
chrX	51486481	51489324	GSPT2	419	0.14732770745429
chr1	204485511	204542871	MDM4	8449	0.147295200571817
chr1	244998624	245008359	COX20	1434	0.147288414133114
chr17	61780192	61819330	STRADA	5764	0.14726998645852
chr6	24705089	24721064	C6orf62	2350	0.147095643465198
chr1	180123969	180173165	QSOX1	7236	0.147082139154827
chr17	3566196	3571976	TAX1BP3	850	0.147033385227469
chr2	201980827	202029033	CFLAR	7087	0.147011844752837
chr16	47188298	47498060	ITFG1	45498	0.146880034090579
chr6	170863390	170881957	TBP	2727	0.146865575183111
chr14	77253588	77292589	ANGEL1	5728	0.146864263371109
chr2	174771187	174830430	SP3	8697	0.146799675916549
chr7	1855383	2272878	MAD1L1	61263	0.146739130434783
chr4	88343734	88380606	NUDT9	5408	0.146665581862067
chr14	74398204	74417117	FAM161B	2772	0.146558105107328
chr1	27113963	27124889	PIGV	1601	0.14651779994509
chr16	70010291	70099851	RP11-419C5.2	13122	0.146514665981845
chr10	102106877	102124591	SCD	2595	0.146486028789162
chr6	118781935	119031238	CEP85L	36517	0.14647578859545
chr5	176910395	176924607	PDLIM7	2080	0.146344895518188
chr16	67471917	67515140	ATP6V0D1	6323	0.146284471589857
chr5	79703832	79775169	ZFYVE16	10435	0.146275477305223
chr2	9613787	9636672	IAH1	3347	0.146246613650267
chr7	27202054	27210117	HOXA9	1179	0.146205357142857
chr16	30789778	30798523	ZNF629	1278	0.146123942373657
chr2	38789120	38830728	HNRPLL	6080	0.146122233170708
chrX	24712036	25015103	POLA1	44279	0.146102524845909
chr18	214520	268050	THOC1	7820	0.146083577740001
chr17	37617764	37721160	CDK12	15104	0.146077739199397
chr12	120105558	120119435	PRKAB1	2026	0.145986453379449
chr3	120405528	120461840	RABL3	8216	0.145898815548808
chr14	23743250	23755326	HOMEZ	1762	0.145897159890701
chr17	35306175	35414171	AATF	15749	0.14582812485532
chr5	134209493	134237215	TXNDC15	4042	0.145799516646828
chr20	60963688	60982341	CABLES2	2719	0.145759622601051
chr1	41326729	41328018	CITED4	188	0.145736434108527
chr19	16771938	16800840	TMEM38A	4212	0.145728817077812
chr17	17105963	17140499	FLCN	5031	0.145669861308162
chr5	14664773	14699820	FAM105B	5102	0.145571787263182
chr15	40820882	40857256	C15orf57	5295	0.145567010309278
chr14	74551499	74667936	LIN52	16947	0.145545268726704
chr20	3127165	3140543	FASTKD5	1946	0.145451827490844
chr1	32372022	32410457	PTP4A2	5589	0.145410552606931
chr19	531714	542087	CDC34	1507	0.145267013688066
chr2	11584501	11606297	E2F6	3166	0.145249346240308
chr9	37753804	37778969	TRMT10B	3653	0.145156163077168
chr21	44513066	44527697	U2AF1	2123	0.145092946965555
chr3	53122499	53164478	RFT1	6091	0.14509290138161
chr17	36337717	36421858	RP11-1407O15.2	12204	0.145040526728625
chr16	69796209	69975644	WWP2	26022	0.145021066006821
chr11	13409548	13484844	BTBD10	10918	0.144999136751796
chr1	202102532	202113869	ARL8A	1644	0.144999118010231
chr10	74092588	74114988	DNAJB12	3248	0.144993527074684
chr1	41157320	41237275	NFYC	11589	0.144942218220021
chr16	56463045	56486111	NUDT21	3339	0.14475224346469
chr8	27947190	28048673	ELP3	14688	0.144732174529975
chr1	47023090	47082515	MKNK1	8589	0.144532696126275
chr13	113344643	113541482	ATP11A	28445	0.144508230034546
chr14	75519924	75536186	ACYP1	2350	0.144499784787555
chr20	33284722	33413452	NCOA6	18581	0.144339747224833
chr17	41132582	41145707	RUNDC1	1894	0.14429376809386
chr2	38893052	38968379	GALM	10868	0.144275700934579
chr6	33378176	33384230	PHF1	873	0.144178364987614
chr7	100797678	100804877	AP1S1	1038	0.144166666666667
chr12	50523575	50561288	CERS5	5436	0.144137455586785
chr9	21329670	21335379	KLHL9	822	0.143957968476357
chr12	49396057	49412980	PRKAG1	2436	0.143937603403451
chr16	23614488	23652631	PALB2	5489	0.143902055369128
chr12	95415669	95467479	NR2C1	7453	0.14384976163363
chr16	2577081	2581420	CEMP1	624	0.143778801843318
chr16	24549014	24584184	RBBP6	5056	0.143754797986978
chr1	7831329	7841492	VAMP3	1461	0.143742621015348
chr15	72947079	72958735	GOLGA6B	1675	0.14369048640302
chr10	1085848	1095110	IDI1	1330	0.143581992874879
chr6	90036344	90062567	UBE2J1	3765	0.143570774862721
chr1	10532345	10690815	PEX14	22750	0.143559389415098
chr20	30193086	30194318	ID1	177	0.143552311435523
chr15	43015757	43029324	CDAN1	1947	0.143499410377358
chr14	102783714	102809044	ZNF839	3633	0.143421104575421
chr16	87336482	87367879	RP11-178L8.4	4503	0.143416778138735
chr10	114206756	114578503	VTI1A	53313	0.143411665967268
chr7	99798283	99869855	GATS	10264	0.143406033001271
chr22	31089769	31303811	OSBP2	30692	0.143391748387006
chr9	34551430	34590121	CNTFR	5547	0.143362969089217
chr16	83841448	83853342	HSBP1	1705	0.14333753678016
chr16	96407	103628	POLR3K	1035	0.143312101910828
chr16	2802330	2822539	SRRM2	2895	0.143245917862444
chr11	2289725	2292182	ASCL2	352	0.143205858421481
chr16	70147529	70195203	PDPR	6826	0.143177766124803
chr1	26437664	26452034	PDIK1L	2057	0.143135481177371
chr17	74261283	74267375	FAM100B	872	0.143115050057443
chr5	140079747	140086266	ZMAT2	933	0.143098159509202
chr20	47538427	47653230	ARFGEF2	16422	0.143043796383401
chr17	27916787	27941779	ANKRD13B	3575	0.14304005121434
chr1	206940947	206945839	IL10	699	0.142857142857143
chr10	81272357	81276188	EIF5AL1	547	0.142745302713987
chr5	32531739	32604185	SUB1	10338	0.14269742018303
chr1	153700543	153746555	INTS3	6564	0.142655336535327
chrX	15843929	15873054	AP1S2	4154	0.142621712559225
chr17	62224587	62340661	TEX2	16541	0.142502692224855
chr13	42846289	42897396	AKAP11	7282	0.142482585896533
chr17	29096406	29151794	CRLF3	7891	0.142465110400982
chr10	102756375	102767593	LZTS2	1598	0.142436937338444
chr1	178994939	179045697	FAM20B	7229	0.142418093343052
chr3	71003844	71633140	FOXP1	89552	0.142304825861239
chr16	69221032	69342955	SNTB2	17350	0.142301761753223
chr2	101179152	101193197	PDCL3	1998	0.142246903032892
chr1	185087220	185126204	TRMT1L	5543	0.142182890855457
chrX	73524025	73524868	ZCCHC13	120	0.14218009478673
chr3	9439299	9520924	SETD5	11605	0.142172837086223
chr1	33402046	33430286	RNF19B	4012	0.142062958110549
chr19	867961	893218	MED16	3588	0.142054002692216
chr3	12875984	12883087	RPL32	1009	0.142032657657658
chr1	41827594	41849262	FOXO6	3077	0.142000092297753
chr1	185265520	185286461	IVNS1ABP	2973	0.141963518288607
chr21	34914924	34949812	SON	4951	0.141907191378371
chr19	19386827	19432123	SUGP1	6420	0.141731240479502
chr11	61282785	61348620	SYT7	9330	0.141715778601373
chr4	56815037	56899270	CEP135	11936	0.14170050098535
chr16	56642111	56643409	MT2A	184	0.141647421093149
chr20	3764498	3767337	CENPB	402	0.141549295774648
chr2	239152679	239198743	PER2	6520	0.141539129490937
chr22	41625517	41636938	CHADL	1616	0.141481351777272
chr17	27082996	27182250	FAM222B	14040	0.141453831041257
chr1	114471814	114520426	HIPK1	6876	0.141443646761154
chr1	229728858	229761794	TAF5L	4657	0.141391140662477
chr5	172483355	172566291	CREBRF	11726	0.141384424322076
chr11	62539101	62559493	TMEM223	2883	0.141372039425293
chr11	64685025	64701947	PPP2R5B	2392	0.141346097027714
chr7	127228399	127231759	ARF5	475	0.141326986016067
chr21	38123493	38362536	HLCS	33779	0.141308713040277
chr8	144915764	144924200	NRBP2	1192	0.141282446367192
chr16	28834356	28848558	ATXN2L	2004	0.141096951348307
chr6	1312675	1314992	FOXQ1	327	0.14106988783434
chr17	28804380	28854610	GOSR1	7083	0.141008540542693
chr13	100634026	100639018	ZIC2	704	0.140997396354897
chr16	15528152	15718885	C16orf45	26892	0.140992167101828
chr2	219919146	219925189	IHH	852	0.1409662475182
chr8	145149930	145152428	CYC1	352	0.140856342537015
chr1	62920399	63153969	DOCK7	32882	0.140779463203908
chr17	1421012	1466110	PITPNA	6346	0.140712654382581
chr17	2319343	2415185	METTL16	13476	0.140604947674843
chr1	32379174	32380745	100507229	221	0.14058524173028
chr4	87797358	87857354	C4orf36	8424	0.140407020351018
chr9	123940415	123985292	RAB14	6296	0.14029145683854
chr6	110012499	110146631	FIG4	18816	0.140278678624947
chr21	45138975	45182188	PDXK	6056	0.140139769519137
chr3	23986751	24021237	NR1D2	4833	0.140139762809174
chr19	1407584	1435719	DAZAP1	3938	0.139963036678988
chr2	97371666	97405801	LMAN2L	4777	0.139940239043825
chr9	131445703	131458679	SET	1816	0.13993989365801
chr11	1295601	1330884	TOLLIP	4937	0.139921777576239
chr17	2240792	2284352	SGSM2	6095	0.139918734647965
chr17	42430585	42441243	FAM171A2	1491	0.139881790036589
chr2	220114433	220142892	TUBA4A	3981	0.139880534082923
chr12	57984957	57997198	PIP4K2C	1712	0.139846430321843
chr11	18343842	18388591	GTF2H1	6256	0.139798882681564
chr20	62218955	62258394	GMEB2	5513	0.139781947261663
chr9	115983842	116029217	SLC31A1	6335	0.139611248236953
chr1	28995244	29045865	GMEB1	7060	0.139465054719292
chr3	51991470	52008032	PCBP4	2309	0.139407112238121
chrX	24001837	24045303	KLHL15	6059	0.139393102813629
chr2	27873679	27886676	SUPT7L	1811	0.139329127558086
chr15	83657193	83680393	C15orf40	3231	0.139261238739709
chr12	57923885	57941114	DCTN2	2397	0.139117817759721
chr19	19256376	19302937	MEF2BNB-MEF2B	6476	0.139083372707358
chr15	90544624	90625438	ZNF710	11239	0.139070717069851
chr22	39081548	39097561	JOSD1	2224	0.138878481328837
chr2	208576264	208626563	CCNYL1	6985	0.138866799204771
chr1	224544552	224567161	CNIH4	3139	0.138832375055285
chr4	1396720	1400119	NKX1-1	472	0.138823529411765
chr11	117103341	117157161	RNF214	7467	0.138737667453225
chr12	49578579	49583107	TUBA1A	628	0.13866195628174
chr10	114710009	114927437	TCF7L2	30145	0.138642959310855
chr1	162760492	162782607	HSD17B7	3066	0.138632664134563
chr19	36103646	36116251	HAUS5	1747	0.138584800888466
chr17	7788124	7816078	CHD3	3874	0.138579860490073
chr20	2462463	2505348	ZNF343	5941	0.138530056428671
chr16	2254249	2259417	MLST8	716	0.138518088605146
chrX	70752933	70795747	OGT	5929	0.138479504846432
chr1	54497347	54519177	TMEM59	3023	0.138472813888507
chr19	47978401	47987525	KPTN	1263	0.13841095890411
chr16	88762903	88772829	RNF166	1373	0.138309660521809
chr13	50486842	50510626	SPRYD7	3288	0.138238385537103
chr13	41763969	41768702	KBTBD7	654	0.138149556400507
chr12	132195626	132284282	SFSWAP	12247	0.138139120430423
chr3	47324407	47388306	KLHL18	8826	0.1381220657277
chr5	37379314	37753537	WDR70	51680	0.138099106417547
chr3	52744800	52804965	NEK4	8308	0.138084632516704
chr17	61780205	61829457	RP11-51F16.8	6800	0.138062656081863
chr20	32399110	32442172	CHMP4B	5943	0.138007105868147
chr16	50347398	50402845	BRD7	7650	0.137967104313952
chr3	27414214	27525911	SLC4A7	15410	0.137961288474279
chr22	19163095	19166343	SLC25A1	448	0.137888581101877
chr11	64666444	64668786	AP001187.2	323	0.137857447716603
chr15	49715293	50149346	FGF7	59829	0.137837688398218
chr2	74756504	74760472	HTRA2	547	0.137818090199043
chr1	39303870	39325495	RRAGC	2979	0.137750855451771
chrX	17818171	17879457	RAI2	8442	0.137745361985413
chr19	19256377	19303400	MEF2B	6476	0.13771691051378
chr14	93703896	93799438	BTBD7	13149	0.137623897093455
chr10	104005289	104142656	GBF1	18903	0.137608467765418
chr5	153854532	153857824	HAND1	453	0.137564530822958
chr7	33168856	33645680	BBS9	65559	0.13749069365071
chr9	6413151	6507054	UHRF2	12909	0.137470182313852
chr14	69254377	69263190	ZFP36L1	1211	0.137395053324257
chr19	12841454	12845589	C19orf43	568	0.137330754352031
chr15	75890424	75918810	SNUPN	3898	0.137316377214922
chr1	212965170	212989968	TATDN3	3404	0.137263599338683
chr3	49754267	49761349	AMIGO3	972	0.13722998729352
chr20	32077881	32237842	CBFA2T2	21914	0.136995036321126
chr12	69864129	69973562	FRS2	14990	0.136977538973262
chr11	111652919	111742305	ALG9	12237	0.136899101659078
chr14	63838075	64010092	PPP2R5E	23533	0.13680545059238
chr9	125001834	125027118	RBM18	3459	0.136800474589678
chr3	49754277	49761384	GMPPB	972	0.136747326955543
chr14	23527773	23564823	ACIN1	5063	0.136649483144854
chr17	4046462	4090605	CYB5D2	6032	0.13664371148967
chr6	37012607	37013177	COX6A1P2	78	0.136602451838879
chr1	24117460	24122029	LYPLA2	623	0.136323851203501
chr21	33784314	33887707	EVA1C	14083	0.136207130007544
chr17	65987217	65989765	C17orf58	347	0.136131816398588
chr20	43514317	43537173	YWHAB	3111	0.136107100669379
chr7	4897364	4901625	PAPOLB	580	0.13608634443923
chr2	204192942	204301606	ABI2	14782	0.136032761238669
chr15	43920701	43960316	CATSPER2	5389	0.136030896607431
chr2	25012855	25016251	PTRHD1	462	0.136002355019135
chr11	36508577	36531822	TRAF6	3160	0.13593736556827
chr1	63833261	63904233	ALG6	9647	0.135924929198428
chr5	139927251	139929163	EIF4EBP3	260	0.135912179822269
chr11	61116226	61129771	CYBASC3	1841	0.135907278901521
chrX	47077259	47089396	CDK16	1649	0.135854341736695
chr2	69688532	69901481	AAK1	28930	0.135853486733975
chr20	39807088	39946312	ZHX3	18914	0.135852038067876
chr18	72922710	73001905	TSHZ1	10754	0.135789686347795
chr2	97258907	97308524	KANSL3	6737	0.135777338868959
chr11	66288108	66313709	ZDHHC24	3475	0.135731583470041
chr12	123405498	123466196	ABCB9	8238	0.135718875105026
chr1	78245309	78344106	FAM73A	13394	0.135569545942226
chr4	4861393	4865663	MSX1	579	0.13556544134863
chr1	113066140	113163447	ST7L	13191	0.1355592551486
chr16	15796992	15950890	MYH11	20836	0.135387494395675
chr14	71047974	71067384	MED6	2628	0.135387151615064
chr3	169804520	169899537	PHC3	12863	0.135374350123135
chr4	1984441	2043630	WHSC2	8003	0.135208650109816
chr15	45021186	45060027	TRIM69	5251	0.135188713248545
chr14	23415437	23426370	HAUS4	1478	0.135174684470459
chr1	236712305	236767804	HEATR1	7497	0.135081081081081
chr17	33338368	33448512	RAD51L3-RFFL	14871	0.135012937491488
chr1	26485511	26489119	FAM110D	487	0.134940426711
chr7	127220672	127233665	GCC1	1753	0.134908419270433
chr5	37106330	37249530	C5orf42	19311	0.134852410248532
chr2	174937175	175113426	OLA1	23768	0.134852370469555
chr4	53179	88099	ZNF595	4708	0.134818590532917
chr12	110465521	110511491	C12orf76	6197	0.134802375410585
chr4	129190392	129209984	PGRMC2	2640	0.134741999693768
chr11	73087309	73108519	RELT	2856	0.134647117061902
chrX	102631268	102633005	NGFRAP1	234	0.13463751438435
chr16	67271586	67306093	SLC9A5	4646	0.134635446852904
chr1	23630264	23670829	HNRNPR	5461	0.134620125228023
chr16	28985542	28995869	SPNS1	1390	0.134585592563904
chr3	137906109	138017231	ARMC8	14953	0.134562601801607
chr3	169684423	169716161	SEC62	4270	0.13453479945808
chr22	20004537	20053449	C22orf25	6577	0.134463230633983
chr22	20366206	20368028	GGTLC3	245	0.134393856280856
chr1	213165524	213189168	ANGEL2	3177	0.134362444491436
chr19	36208921	36229779	WBP7	2802	0.134330504818064
chrX	102611373	102613397	WBP5	272	0.134320987654321
chr11	62538775	62554814	TAF6L	2154	0.13428927680798
chr9	16416404	16870841	BNC2	61004	0.134240534462347
chr3	44956749	45017677	ZDHHC3	8172	0.134123323868765
chr20	62704534	62711323	RGS19	910	0.134020618556701
chr1	35899091	36023551	KIAA0319L	16679	0.134009850475249
chr2	97490263	97523671	ANKRD23	4475	0.133945942710048
chr13	96453834	96705736	UGGT2	33721	0.133865019471781
chr12	57910371	57914300	DDIT3	526	0.133842239185751
chr19	1026212	1039068	CNN2	1720	0.133779264214047
chr3	14693271	14714166	CCDC174	2794	0.133709800918836
chr1	161141100	161147287	B4GALT3	827	0.133645765998707
chr11	64889252	64902004	SYVN1	1704	0.133615619854152
chr17	4901243	4931696	KIF1C	4063	0.133414329808892
[truncated: 11,387 more rows]
