# Supplementary material for: A Dual Model for Prioritizing Cancer Mutations in the Non-coding Genome Based on Germline and Somatic Events
Source: PLoS Comput Biol. 2015 Nov 20;11(11):e1004583. doi: 10.1371/journal.pcbi.1004583 (PMC4654583; doi:10.1371/journal.pcbi.1004583)
Supplement: S1 Dataset — The total size and fraction of overlap (gene size/overlap size) were computed for each gene. Columns 1–7 correspond to chromosome, gene start, gene end, gene name, size of overlap and fraction of overlap. Genes with no overlap are excluded. All coordinates use HG19 genome assembly. pcgenemap-liver.tsv: protein coding genes, liver cancer; pcgenemap-lung.tsv: protein coding genes, lung cancer; pcgenemap-CLL.tsv: protein coding genes, CLL; pcgenemap-melanoma.tsv: protein coding genes, melanoma; lncRNAmap-liver.tsv: lncRNA genes, liver cancer; lncRNAmap-lung.tsv: lncRNA genes, lung cancer; lncRNAmap-CLL.tsv: lncRNA genes, CLL; lncRNAmap-melanoma.tsv: lncRNA genes, melanoma; sRNAmap-liver.tsv: small RNA genes, liver cancer; sRNAmap-lung.tsv: small RNA genes, lung cancer; sRNAmap-CLL.tsv: small RNA genes, CLL; sRNAmap-melanoma.tsv: small RNA genes, melanoma. R scripts: RFmodel_workflow.R; RF_SOM_validation.R; RF_SNP_validation.R. (ZIP) [file pcbi.1004583.s014.zip › suppl_files/Supplementary_data/sRNAmap-CLL.tsv]

chr2	219365452	219365760	7SK.156	308	0.996763754045307
chr7	142995610	142995905	AC073342.2	295	0.996621621621622
chr2	219967156	219967433	AC020575.1	277	0.996402877697842
chr17	55695469	55695741	AC007431.1	272	0.996336996336996
chr8	42736379	42736607	AC009634.1	228	0.995633187772926
chr19	50452574	50452784	U3.44	210	0.995260663507109
chr15	72337524	72337708	U2.1	184	0.994594594594595
chr17	37702357	37702497	U6.891	140	0.99290780141844
chr18	2555357	2555491	snoU109.2	134	0.992592592592593
chr7	100701580	100701848	7SK.147	267	0.992565055762082
chr7	32831426	32831558	SNORA31.5	132	0.992481203007519
chr1	229670811	229670936	U4.7	125	0.992063492063492
chr11	119160272	119160387	U6.844	115	0.991379310344828
chr4	153822118	153822231	AC099339.1	113	0.991228070175439
chr15	77028982	77029321	7SK.60	337	0.991176470588235
chr11	93452769	93452881	Y_RNA.91	112	0.991150442477876
chr15	45339301	45339413	Y_RNA.798	112	0.991150442477876
chr4	146070689	146070801	Y_RNA.750	112	0.991150442477876
chr5	132281034	132281146	Y_RNA.425	112	0.991150442477876
chr14	74373019	74373130	Y_RNA.40	111	0.991071428571429
chr3	45944679	45944790	Y_RNA.318	111	0.991071428571429
chr12	51550651	51550760	Y_RNA.230	109	0.990909090909091
chr1	53460839	53460948	AL445183.1	109	0.990909090909091
chr21	37438843	37438950	U6.111	107	0.990740740740741
chr1	100444495	100444601	U6.757	106	0.990654205607477
chr1	10359024	10359130	U6.39	106	0.990654205607477
chr16	20795831	20795937	U6.202	106	0.990654205607477
chr16	89509726	89509832	U6.1275	106	0.990654205607477
chr2	120674894	120675000	snoU13.41	106	0.990654205607477
chr22	31875369	31875475	U6.6	106	0.990654205607477
chr2	32439525	32439631	U6.231	106	0.990654205607477
chr3	15474617	15474723	U6.518	106	0.990654205607477
chr3	169867633	169867739	U6.37	106	0.990654205607477
chr5	112114060	112114166	U6.786	106	0.990654205607477
chr9	128066199	128066305	U6.160	106	0.990654205607477
chrX	101933635	101933741	U6.1115	106	0.990654205607477
chr10	43100606	43100711	U6.989	105	0.990566037735849
chr16	68089682	68089787	AC130462.1	105	0.990566037735849
chr21	47945531	47945635	U6.349	104	0.990476190476191
chr2	172713076	172713180	U6.1247	104	0.990476190476191
chr2	86742327	86742431	U6.164	104	0.990476190476191
chr5	75005320	75005424	U6.665	104	0.990476190476191
chr6	74173796	74173900	U6.554	104	0.990476190476191
chr11	948421	948524	U6.878	103	0.990384615384615
chr14	102968013	102968116	U6.774	103	0.990384615384615
chr15	43905880	43905983	snoU13.119	103	0.990384615384615
chr16	18881488	18881591	snoU13.22	103	0.990384615384615
chr16	22492795	22492898	snoU13.431	103	0.990384615384615
chr2	208884362	208884465	U6.755	103	0.990384615384615
chr22	41313747	41313850	U6.175	103	0.990384615384615
chr2	39309730	39309833	U6.540	103	0.990384615384615
chr2	71606885	71606988	U6.186	103	0.990384615384615
chr3	122469219	122469322	snoU13.91	103	0.990384615384615
chr7	135350347	135350450	U6.767	103	0.990384615384615
chr9	114900077	114900180	U6.854	103	0.990384615384615
chr12	95669546	95669648	Y_RNA.431	102	0.990291262135922
chr16	47154830	47154932	snoU13.266	102	0.990291262135922
chr20	18275787	18276095	7SK.10	306	0.990291262135922
chr2	136414047	136414149	U6.255	102	0.990291262135922
chr3	196120581	196120683	U6.410	102	0.990291262135922
chr4	56278803	56278905	Y_RNA.762	102	0.990291262135922
chr12	8128855	8128956	Y_RNA.444	101	0.990196078431373
chr2	173422879	173422980	Y_RNA.88	101	0.990196078431373
chr2	233647375	233647476	U6.1156	101	0.990196078431373
chrX	11134212	11134313	Y_RNA.564	101	0.990196078431373
chr10	119117867	119117967	AL359836.1	100	0.99009900990099
chr17	27772318	27772418	U6.344	100	0.99009900990099
chr18	54420457	54420557	Y_RNA.510	100	0.99009900990099
chr19	17338097	17338197	AC010646.1	100	0.99009900990099
chr2	219193303	219193403	snoU13.220	100	0.99009900990099
chr5	64900488	64900588	U6.672	100	0.99009900990099
chr14	74641159	74641456	AC006349.1	295	0.98993288590604
chr1	185220445	185220543	Y_RNA.287	98	0.98989898989899
chr16	71597333	71597431	U6.1127	98	0.98989898989899
chr2	233693363	233693461	Y_RNA.81	98	0.98989898989899
chr4	40079504	40079602	U6.147	98	0.98989898989899
chr15	49491097	49491391	AC013452.2	292	0.989830508474576
chr15	72879558	72879654	MIR630	96	0.989690721649485
chr19	52785050	52785146	MIR643	96	0.989690721649485
chr2	24219665	24219954	AC066692.2	287	0.989655172413793
chr13	40359552	40359647	Y_RNA.177	95	0.989583333333333
chr17	28386070	28386165	Y_RNA.533	95	0.989583333333333
chr17	29188861	29188956	U6.745	95	0.989583333333333
chr1	100844238	100844331	AC104457.1	93	0.98936170212766
chr1	185235667	185235759	Y_RNA.830	92	0.989247311827957
chr20	62550845	62550935	hsa-mir-941-4.1	90	0.989010989010989
chr20	62551096	62551186	MIR941-2	90	0.989010989010989
chr20	62551208	62551298	MIR941-3	90	0.989010989010989
chr3	44834507	44834597	AC098649.1	90	0.989010989010989
chr10	98680459	98680548	AL162502.1	89	0.988888888888889
chr6	155202416	155202504	AL121952.1	88	0.98876404494382
chr19	52637506	52637593	snoU13.170	87	0.988636363636364
chr3	52302292	52302379	MIRLET7G	87	0.988636363636364
chr4	47813481	47813652	7SK.234	170	0.988372093023256
chr20	18150549	18150633	AL050321.2	84	0.988235294117647
chr14	96790045	96790124	snoU13.242	79	0.9875
chr11	117134515	117134668	SCARNA11.2	152	0.987012987012987
chr14	23887196	23887272	MIR208B	76	0.987012987012987
chr16	70064249	70064325	MIR1972-2	76	0.987012987012987
chr20	61151510	61151586	MIR1-1	76	0.987012987012987
chr6	155226215	155226291	U8.21	76	0.987012987012987
chr8	43008119	43008194	AC113191.2	75	0.986842105263158
chr2	69743883	69744178	AC079121.1	292	0.986486486486487
chr1	564879	564950	AC114498.7	71	0.986111111111111
chr3	120441164	120441235	AC117472.2	71	0.986111111111111
chr9	5095085	5095156	AL161450.6	71	0.986111111111111
chr16	69392642	69392712	AC026464.2	70	0.985915492957746
chr20	55936040	55936110	AL109955.1	70	0.985915492957746
chr5	79947884	79947954	AC008434.1	70	0.985915492957746
chr9	5109422	5109492	AL161450.14	70	0.985915492957746
chr2	48567826	48567965	U4.79	138	0.985714285714286
chr5	134259743	134259812	hsa-mir-1974.1	69	0.985714285714286
chr15	58447086	58447154	AC066616.3	68	0.985507246376812
chr5	134259744	134259812	AC008670.5	68	0.985507246376812
chr5	79946867	79946935	AC008434.2	68	0.985507246376812
chr9	5095158	5095226	AL161450.3	68	0.985507246376812
chr10	89592575	89592847	AC022016.1	269	0.985347985347985
chr15	58442766	58442833	AC025431.1	67	0.985294117647059
chr1	568069	568136	AC114498.1	67	0.985294117647059
chr3	120441237	120441304	AC117472.1	67	0.985294117647059
chr9	5096263	5096330	AL161450.9	67	0.985294117647059
chr9	5098273	5098340	AL161450.13	67	0.985294117647059
chr9	94872382	94872449	AL354751.1	67	0.985294117647059
chr15	58443165	58443231	AC066616.1	66	0.985074626865672
chr15	58448335	58448401	AC066616.4	66	0.985074626865672
chr9	5107570	5107636	AL161450.8	66	0.985074626865672
chr5	149112388	149112453	MIR378	65	0.984848484848485
chr2	98529517	98529580	U7.29	63	0.984375
chr5	145624754	145624816	U7.7	62	0.984126984126984
chr10	27521184	27521245	U7.70	61	0.983870967741935
chr21	37263094	37263155	AF020802.4	61	0.983870967741935
chr1	52190447	52190568	SNORA26.9	120	0.983606557377049
chr19	15560359	15560419	MIR1470	60	0.983606557377049
chr22	32233224	32233284	U6.1284	60	0.983606557377049
chr2	85600577	85600637	U7.92	60	0.983606557377049
chr19	38063538	38063595	AC022148.6	57	0.982758620689655
chr19	38062716	38062770	AC022148.5	54	0.981818181818182
chr12	7936999	7937107	Y_RNA.305	107	0.981651376146789
chr14	61441045	61441153	U6.497	107	0.981651376146789
chr12	51407917	51408024	U6.480	106	0.981481481481482
chr12	7952957	7953063	Y_RNA.99	105	0.981308411214953
chr9	100677972	100678078	Y_RNA.341	105	0.981308411214953
chr1	153726600	153726703	snoU13.107	102	0.980769230769231
chr19	12740548	12740599	AC010422.1	51	0.980769230769231
chr5	171679338	171679482	SNORA57.1	142	0.979310344827586
chr9	102864841	102865121	AL137072.1	275	0.97864768683274
chr3	52594586	52594723	U6atac.18	135	0.978260869565217
chr20	62550957	62551047	AL118506.1	89	0.978021978021978
chr1	28833878	28834083	SNORA73A	201	0.975728155339806
chr22	38627727	38628006	AL020993.1	273	0.975
chr4	89605999	89606105	U6.732	104	0.97196261682243
chr16	10815352	10815422	AC007595.5	69	0.971830985915493
chr16	20733607	20733677	AC004381.3	69	0.971830985915493
chr19	38063596	38063664	AC022148.4	67	0.971014492753623
chr9	5109294	5109362	AL161450.11	67	0.971014492753623
chr12	42792352	42792453	U6.80	99	0.970588235294118
chr1	564952	565019	AC114498.2	66	0.970588235294118
chr9	5096341	5096408	AL161450.15	66	0.970588235294118
chr9	5098205	5098271	AL161450.16	65	0.970149253731343
chr7	111928678	111929007	7SK.89	320	0.96969696969697
chr5	134264017	134264081	AC008670.3	63	0.969230769230769
chr7	142987708	142987999	AC073342.1	283	0.969178082191781
chr19	38063089	38063151	AC022148.7	61	0.968253968253968
chr1	40189238	40189299	U7.89	60	0.967741935483871
chr14	91557421	91557482	RNU7-30P	60	0.967741935483871
chr4	89504817	89505123	7SK.255	297	0.96742671009772
chr20	2636743	2636828	SNORD86	83	0.965116279069767
chr15	65577799	65577929	SNORA24.1	126	0.961832061068702
chr20	55933428	55933502	AL135939.1	72	0.96
chr22	46508629	46508702	MIRLET7A3	71	0.959459459459459
chr9	5096410	5096482	AL161450.4	70	0.958904109589041
chr1	567996	568067	AC114498.5	69	0.958333333333333
chr17	57215119	57215233	MIR454	110	0.956521739130435
chr5	134262280	134262348	AC008670.1	66	0.956521739130435
chr10	105072193	105072325	U11.1	127	0.954887218045113
chr22	20455669	20455969	7SK.13	286	0.950166112956811
chr5	79705946	79706005	U7.100	57	0.95
chr9	5109364	5109421	AL161450.12	55	0.948275862068966
chr3	52726752	52726828	SNORD69	73	0.948051948051948
chr17	28444097	28444190	MIR423	89	0.946808510638298
chr8	99933461	99933778	7SK.212	301	0.946540880503145
chr9	97848303	97848370	MIR24-1	64	0.941176470588235
chr22	46509566	46509648	MIRLET7B	78	0.939759036144578
chr11	33376011	33376091	AL122015.1	76	0.938271604938272
chr17	17717150	17717245	MIR33B	90	0.9375
chr5	139959252	139959377	SNORA27.2	118	0.936507936507937
chr3	51645454	51645578	U6atac.2	117	0.936
chr13	30855902	30856006	U6.1289	98	0.933333333333333
chr3	71591121	71591240	MIR1284	111	0.925
chr1	28807874	28807992	U6atac.9	110	0.92436974789916
chr16	27673221	27673339	AC016597.1	110	0.92436974789916
chr16	89452290	89452449	AC137932.1	146	0.9125
chr2	203141154	203141241	SNORD70	80	0.909090909090909
chr9	5096587	5096652	AL161450.2	60	0.909090909090909
chr1	205417430	205417526	MIR135B	88	0.907216494845361
chr10	104730370	104730505	AL356608.1	123	0.904411764705882
chr17	27049600	27049671	SNORD4A	65	0.902777777777778
chr19	41213960	41214068	U6.933	98	0.899082568807339
chr9	5092407	5092475	AL161450.7	62	0.898550724637681
chr19	49993222	49993305	SNORD32A	75	0.892857142857143
chr22	40924061	40924137	AL031594.1	68	0.883116883116883
chr2	203142831	203142915	SNORD70.1	75	0.882352941176471
chr11	17097326	17097415	SNORD14B	79	0.877777777777778
chr21	33714795	33715062	AP000268.1	235	0.876865671641791
chr12	57037464	57037534	SNORD59B	62	0.873239436619718
chr17	56736510	56736666	U1.57	137	0.872611464968153
chr22	29729152	29729247	SNORD125	83	0.864583333333333
chr21	37263159	37263224	AF020802.2	57	0.863636363636364
chr14	50151262	50151383	U6atac.7	105	0.860655737704918
chr16	28892801	28892928	SNORA43.4	110	0.859375
chr4	83870321	83870397	snoU40.3	66	0.857142857142857
chr6	110074372	110074462	AL133472.1	78	0.857142857142857
chr16	58593700	58593833	SNORA50	114	0.850746268656716
chr17	19214670	19214769	AC124066.1	85	0.85
chr7	142374035	142374099	AC231380.2	55	0.846153846153846
chr4	38869653	38869748	MIR574	81	0.84375
chr2	85594708	85594809	Y_RNA.416	86	0.843137254901961
chr21	37263329	37263398	AF020802.1	59	0.842857142857143
chr15	83424697	83424823	SCARNA15	107	0.84251968503937
chr17	79099683	79099749	MIR338	56	0.835820895522388
chr9	95301667	95301739	AL157827.1	61	0.835616438356164
chr17	74554873	74554950	SNORD1C	65	0.833333333333333
chr10	126503527	126503631	Y_RNA.652	87	0.828571428571429
chr2	120972637	120972694	AC012363.2	48	0.827586206896552
chr12	94754999	94755302	AC073655.1	249	0.819078947368421
chr5	54466360	54466450	MIR449A	74	0.813186813186813
chr15	45725248	45725327	MIR147B	65	0.8125
chr6	31804853	31804919	SNORD52	54	0.805970149253731
chr17	56756888	56757051	U1.36	132	0.804878048780488
chr5	178046729	178046999	7SK.260	218	0.804428044280443
chr7	76642900	76643001	Y_RNA.350	82	0.803921568627451
chr15	66793588	66793656	SNORD18C	55	0.797101449275362
chr2	61644379	61644513	SNORA70B	107	0.792592592592593
chr2	220158833	220158922	MIR153-1	71	0.788888888888889
chr1	181392044	181392114	AL160059.1	56	0.788732394366197
chr20	55935047	55935115	AL109955.2	54	0.782608695652174
chr20	32971971	32972071	Y_RNA.297	79	0.782178217821782
chr19	10829080	10829179	MIR638	78	0.78
chr9	95301741	95301808	AL157827.2	53	0.779411764705882
chr22	41488517	41488570	MIR1281	42	0.777777777777778
chr11	43456682	43456947	7SK.256	204	0.766917293233083
chr12	58199937	58200043	U6.447	82	0.766355140186916
chr16	70563412	70563491	SNORD111B	61	0.7625
chr19	12206905	12206962	AC022415.2	44	0.758620689655172
chr4	152024979	152025043	SNORD73A	49	0.753846153846154
chr9	95301816	95301883	AL157827.4	51	0.75
chr17	65736785	65736915	SNORA38B	97	0.740458015267176
chr17	58888318	58888413	AC079005.1	71	0.739583333333333
chr15	65588389	65588504	RNU5A	85	0.732758620689655
chr22	45596835	45596900	MIR1249	48	0.727272727272727
chr1	93302846	93302940	SNORD21	69	0.726315789473684
chr3	43513969	43514088	Y_RNA.775	87	0.725
chr16	71792305	71792390	SNORD71	62	0.720930232558139
chr12	132515769	132515904	SNORA49	98	0.720588235294118
chr3	52723264	52723331	SNORD19	49	0.720588235294118
chr10	70514929	70514995	SNORD98	48	0.716417910447761
chr12	112002625	112002687	U7.53	45	0.714285714285714
chr16	10815423	10815481	AC007595.2	42	0.711864406779661
chr19	36694249	36694361	Y_RNA.136	80	0.707964601769911
chr19	51302289	51302379	SNORD88B	64	0.703296703296703
chr11	126114930	126115177	AP001318.1	174	0.701612903225806
chr16	69966984	69967083	MIR140	70	0.7
chr12	54427734	54427829	MIR615	67	0.697916666666667
chr9	127455989	127456077	MIR181B2	62	0.696629213483146
chr3	38546971	38547072	Y_RNA.656	71	0.696078431372549
chr16	2012335	2012467	SNORA10	92	0.691729323308271
chr20	2637270	2637340	SNORD56.6	49	0.690140845070423
chr17	56709003	56709197	U3.27	134	0.687179487179487
chr19	46522190	46522307	MIR769	81	0.686440677966102
chr16	68919479	68919580	Y_RNA.107	70	0.686274509803922
chr11	93464145	93464265	SNORA32	83	0.685950413223141
chr15	63116156	63116240	MIR190	58	0.682352941176471
chr17	19247819	19247887	MIR1180	47	0.681159420289855
chr20	62551376	62551466	MIR941-1	61	0.67032967032967
chr3	12881811	12881949	SNORA7A	93	0.669064748201439
chr3	160122376	160122473	MIR15B	65	0.663265306122449
chr5	134262150	134262220	AC008670.4	47	0.661971830985915
chr1	212526158	212526292	SNORA16B	88	0.651851851851852
chr18	47018034	47018099	SNORD58B	43	0.651515151515151
chr6	20452600	20452704	U6.866	68	0.647619047619048
chr2	88124409	88124459	AC093616.1	33	0.647058823529412
chr15	65670165	65670240	AC105129.1	49	0.644736842105263
chr12	57038811	57038885	SNORD59A	48	0.64
chr7	99691391	99691470	MIR93	51	0.6375
chr1	10007376	10007694	7SK.90	203	0.636363636363636
chr1	94387671	94387736	AL117351.1	42	0.636363636363636
chr2	10586840	10586975	SNORA80B	86	0.632352941176471
chr1	31408535	31408620	SNORD103A	54	0.627906976744186
chr2	25192257	25192346	SNORD14.1	56	0.622222222222222
chr9	97847490	97847586	MIR23B	60	0.618556701030928
chr11	8706986	8707116	SNORA45	81	0.618320610687023
chr19	48259110	48259219	SNORD23	68	0.618181818181818
chr1	226491963	226492064	snoU13.126	63	0.617647058823529
chr12	124101255	124101387	SNORA9.3	82	0.616541353383459
chr10	101817589	101817658	AL441886.1	43	0.614285714285714
chr17	46114527	46114613	MIR152	53	0.609195402298851
chr12	46267823	46268113	AC009464.1	177	0.608247422680412
chr11	8705774	8705903	SNORA3	79	0.607692307692308
chr9	33934294	33934374	SNORD121B	49	0.604938271604938
chr12	54385522	54385631	MIR196A2	66	0.6
chr14	102825136	102825239	snoU13.375	62	0.596153846153846
chr14	103804186	103804311	SNORA28	75	0.595238095238095
chr5	134262221	134262279	AC008670.2	35	0.593220338983051
chr12	66251793	66251912	AC090673.1	71	0.591666666666667
chr5	153726666	153726807	MIR1294	84	0.591549295774648
chr2	131029984	131030051	AC068137.7	40	0.588235294117647
chr3	37181818	37181921	U6.42	61	0.586538461538462
chr3	156735131	156735485	7SK.134	208	0.585915492957746
chr1	45243515	45243584	SNORD38A	41	0.585714285714286
chrX	153628622	153628756	SNORA70	79	0.585185185185185
chr19	46142252	46142345	MIR330	55	0.585106382978723
chr1	211965453	211965748	AC096637.1	173	0.584459459459459
chr7	99691183	99691266	MIR25	49	0.583333333333333
chr3	52725394	52725469	SNORD19.1	44	0.578947368421053
chr10	51383526	51383726	SNORA74.3	116	0.577114427860697
chr5	54468090	54468181	MIR449C	53	0.576086956521739
chr11	93466394	93466466	SNORD5	42	0.575342465753425
chr12	26725632	26725699	AC023425.1	39	0.573529411764706
chr3	52724760	52724843	SNORD19B	48	0.571428571428571
chr12	110005780	110005920	U4.13	80	0.567375886524823
chr17	38183795	38183898	SNORD124	59	0.567307692307692
chr6	158858829	158859120	AL360169.1	165	0.565068493150685
chr4	40084603	40084726	SNORA51.4	70	0.564516129032258
chr2	37186505	37186605	U6.1175	57	0.564356435643564
chr21	37263405	37263470	AF020802.3	37	0.560606060606061
chr7	91833329	91833412	MIR1285-1	47	0.55952380952381
chr4	152023209	152023280	SNORD73.1	40	0.555555555555556
chr17	46233789	46233873	MIR1203	47	0.552941176470588
chr3	184043484	184043559	SNORD66	42	0.552631578947368
chr8	56986394	56986460	SNORD54	36	0.537313432835821
chr2	131037797	131037867	AC068137.3	38	0.535211267605634
chr1	31421964	31422049	SNORD103B	45	0.523255813953488
chr19	12207033	12207101	AC022415.3	36	0.521739130434783
chr18	19291911	19292080	SNORA81.2	87	0.511764705882353
chr7	4729111	4729214	snoU13.244	53	0.509615384615385
chr16	69392583	69392641	AC026464.1	30	0.508474576271186
chr3	39452545	39452697	SNORA62.4	77	0.503267973856209
chr17	37007777	37007912	SNORA21.1	68	0.5
chr11	75046136	75046230	MIR326	47	0.494736842105263
chr15	44005342	44005445	snoU13.100	51	0.490384615384615
chr7	1062569	1062662	MIR339	46	0.48936170212766
chr16	71732470	71732604	SNORA70D	66	0.488888888888889
chr17	45195868	45195957	AC002558.1	44	0.488888888888889
chr1	220373888	220374018	SNORA36B	64	0.488549618320611
chr2	232321155	232321234	SNORD20	39	0.4875
chr16	53477140	53477244	U6.1191	51	0.485714285714286
chr17	74320277	74320380	snoU13.64	50	0.480769230769231
chr21	33749496	33749631	SNORA80	65	0.477941176470588
chr5	138611869	138612009	SNORA74.5	67	0.475177304964539
chr14	31775726	31775799	AL136418.1	35	0.472972972972973
chr5	71610224	71610510	AC026406.1	135	0.470383275261324
chr14	104192065	104192162	Y_RNA.860	46	0.469387755102041
chr18	60398459	60398565	U6.445	50	0.467289719626168
chr20	33578179	33578300	MIR499	57	0.467213114754098
chr10	115933864	115933938	MIR2110	35	0.466666666666667
chr2	122288457	122288583	RNU4ATAC	59	0.464566929133858
chr2	131031159	131031227	AC068137.13	32	0.463768115942029
chr17	17081733	17081985	AC055811.1	116	0.458498023715415
chr17	27050447	27050510	SNORD42A	29	0.453125
chr17	2233570	2233664	SNORD91A	43	0.452631578947368
chr1	12630000	12630100	U6atac.11	45	0.445544554455446
chr19	4770682	4770791	MIR7-3	49	0.445454545454545
chr16	68051613	68051720	U6.364	48	0.444444444444444
chr17	74557716	74557787	SNORD1A	32	0.444444444444444
chr17	2232413	2232507	SNORD91B	42	0.442105263157895
chr5	171706206	171706319	AC008671.2	50	0.43859649122807
chr13	41384902	41384997	MIR621	42	0.4375
chr20	3898141	3898218	MIR103-2	34	0.435897435897436
chr2	132129797	132129863	AC073869.3	29	0.432835820895522
chr1	27581955	27582058	Y_RNA.792	45	0.432692307692308
chr19	38062771	38062814	AC022148.2	19	0.431818181818182
chr4	461317	461425	AC092574.3	47	0.431192660550459
chr20	17943353	17943589	SNORD17	100	0.421940928270042
chr2	132141888	132141956	AC073869.12	29	0.420289855072464
chr17	33424579	33424676	Vault.3	41	0.418367346938776
chr18	19373844	19374113	AC091038.1	112	0.414814814814815
chr2	136422967	136423048	MIR128-1	34	0.414634146341463
chr9	95054743	95054875	SNORA84	55	0.413533834586466
chr16	20733678	20733733	AC004381.2	23	0.410714285714286
chr16	69819897	69820016	SNORA62.7	49	0.408333333333333
chr2	101889398	101889511	SNORD89	46	0.403508771929825
chr1	93306276	93306408	SNORA66	53	0.398496240601504
chr17	22025157	22025224	AC131055.6	27	0.397058823529412
chr11	93463679	93463812	SNORA25	53	0.395522388059701
chr2	54066862	54066966	snoU13.230	41	0.39047619047619
chrX	154003273	154003401	SNORA56	50	0.387596899224806
chr16	67236224	67236298	MIR328	29	0.386666666666667
chr19	12817263	12817332	SNORD41	27	0.385714285714286
chr21	38359039	38359151	Y_RNA.635	43	0.380530973451327
chr14	91592769	91592897	SNORA11B	49	0.37984496124031
chr6	31724728	31724830	U6.1233	38	0.368932038834951
chr17	22026338	22026405	AC131055.11	25	0.367647058823529
chr10	32635792	32635874	AL391839.1	30	0.36144578313253
chr20	2637585	2637656	SNORD57.1	26	0.361111111111111
chr11	77844466	77844568	U6.1169	37	0.359223300970874
chr3	124837941	124838044	U6.18	37	0.355769230769231
chr12	7076500	7076769	SCARNA12	96	0.355555555555556
chr2	201746438	201746544	U6.273	38	0.355140186915888
chr7	99691616	99691697	MIR106B	29	0.353658536585366
chr3	73076959	73077024	RNU7-19P	23	0.348484848484849
chr17	1953565	1953674	MIR212	38	0.345454545454545
chr16	89627842	89627925	SNORD68	29	0.345238095238095
chr15	43994561	43994668	U6.234	37	0.342592592592593
chr1	205700349	205700480	SNORA72.3	45	0.340909090909091
chr11	811681	811814	SNORA52	45	0.335820895522388
chr2	232320511	232320647	SNORA75	45	0.328467153284672
chr19	47192054	47192325	AC093503.1	89	0.327205882352941
chr19	49994161	49994231	SNORD34	23	0.323943661971831
chr4	174099158	174099229	AC105285.1	23	0.319444444444444
chr2	131035951	131036016	AC068137.5	21	0.318181818181818
chr2	132137249	132137314	AC073869.8	21	0.318181818181818
chr16	30721858	30721986	SNORA30	41	0.317829457364341
chr1	110134156	110134262	RNU6V	34	0.317757009345794
chr1	45242162	45242265	SNORD46	33	0.317307692307692
chr19	49994432	49994517	SNORD35A	27	0.313953488372093
chr2	234197322	234197586	SCARNA6	83	0.313207547169811
chr17	1507669	1507965	AC130343.1	93	0.313131313131313
chr2	132129738	132129795	AC073869.2	18	0.310344827586207
chrX	133811215	133811301	AL672032.1	27	0.310344827586207
chr11	2985001	2985123	SNORA54	38	0.308943089430894
chr13	45911615	45911744	SNORA31	40	0.307692307692308
chr19	49993872	49993956	SNORD33	26	0.305882352941176
chr1	181391985	181392043	AL160059.2	18	0.305084745762712
chr15	34674270	34674351	MIR1233-1	25	0.304878048780488
chr17	37009116	37009247	SNORA21	40	0.303030303030303
chr5	138614470	138614667	SNORA74A	60	0.303030303030303
chr13	42381813	42382080	AL163544.1	79	0.294776119402985
chr4	65017	65125	Z95704.1	32	0.293577981651376
chr2	131037739	131037796	AC068137.10	17	0.293103448275862
chr18	47017653	47017717	SNORD58A	19	0.292307692307692
chr1	94312388	94312467	MIR760	23	0.2875
chr2	208174749	208174840	AC009226.1	26	0.282608695652174
chr1	65881499	65881689	U2.21	53	0.277486910994764
chr10	98400828	98400918	AL138765.1	25	0.274725274725275
chr15	31357235	31357344	MIR211	30	0.272727272727273
chr15	31248451	31248553	U6.818	28	0.271844660194175
chr19	10514134	10514214	MIR1181	22	0.271604938271605
chr18	19408965	19409049	MIR1-2	23	0.270588235294118
chr16	23424905	23425197	7SK.280	78	0.266211604095563
chr5	74020924	74021029	U6.667	28	0.264150943396226
chr11	93454963	93455032	snoU2-30.1	18	0.257142857142857
chr16	2140196	2140285	MIR1225	23	0.255555555555556
chr16	11400297	11400384	MIR548H2	22	0.25
chr17	16002018	16002121	U6.1136	26	0.25
chr3	183959193	183959277	MIR1224	21	0.247058823529412
chr12	26725552	26725620	AC023425.2	17	0.246376811594203
chr2	132141652	132141716	AC073869.5	16	0.246153846153846
chr7	107010581	107010778	AC004855.1	48	0.242424242424242
chr17	56743898	56744058	U1.5	38	0.236024844720497
chr2	131029845	131029913	AC068137.9	16	0.231884057971014
chr2	233037363	233037457	MIR562	22	0.231578947368421
chr1	566376	566441	AC114498.4	15	0.227272727272727
chr19	40844966	40845071	Y_RNA.593	24	0.226415094339623
chr17	7478031	7478165	SNORA48	30	0.222222222222222
chr16	30905224	30905306	MIR762	18	0.216867469879518
chr17	74557191	74557274	SNORD1B	18	0.214285714285714
chr2	132143064	132143131	AC073869.1	14	0.205882352941176
chr1	17222475	17222638	RNU1-2	33	0.201219512195122
chr12	6619388	6619717	SCARNA10	66	0.2
chr14	56582150	56582310	AL138995.1	31	0.192546583850932
chr17	22026407	22026479	AC131055.2	14	0.191780821917808
chr16	70571908	70572001	SNORD111	18	0.191489361702128
chr17	37638739	37638843	U6.917	20	0.19047619047619
chr1	94387612	94387669	AL117351.5	11	0.189655172413793
chr1	212198903	212199024	SNORA26.1	23	0.188524590163934
chr1	568844	568913	AC114498.6	13	0.185714285714286
chr11	93466632	93466763	SNORA18	24	0.181818181818182
chr7	33085410	33085702	AC074338.1	52	0.177474402730375
chr19	51305585	51305675	SNORD88C	16	0.175824175824176
chr16	27733605	27733713	Y_RNA.282	19	0.174311926605505
chr10	65132717	65132808	MIR1296	16	0.173913043478261
chr15	52176753	52176850	Y_RNA.650	17	0.173469387755102
chr3	197401367	197401447	MIR922	14	0.172839506172839
chr10	93963986	93964063	CPEB3_ribozyme.1	13	0.166666666666667
chr2	131033097	131033164	AC068137.1	11	0.161764705882353
chr2	132140071	132140138	AC073869.14	11	0.161764705882353
chr1	155889700	155889836	SNORA42	22	0.160583941605839
chr5	179225278	179225346	MIR1229	11	0.159420289855072
chr8	99153462	99153530	AP003439.1	11	0.159420289855072
chr18	2774872	2774961	snoU13.66	14	0.155555555555556
chr1	12567300	12567451	SNORA59A	23	0.151315789473684
chr11	75115465	75115610	SNORD15B	22	0.150684931506849
chr2	132129670	132129737	AC073869.6	10	0.147058823529412
chr11	111920312	111920400	AP000907.2	13	0.146067415730337
chr1	147789486	147789554	AL592207.1	10	0.144927536231884
chr8	103962695	103962792	Y_RNA.261	14	0.142857142857143
chr7	151765985	151766090	snoU13.366	15	0.141509433962264
chr2	198269442	198269578	SNORA4.3	19	0.138686131386861
chr19	16509482	16509770	AC020917.1	39	0.134948096885813
chr3	47891045	47891119	MIR1226	10	0.133333333333333
chr17	22031134	22031201	AC131055.3	9	0.132352941176471
chr1	93311616	93311739	SNORA51.9	16	0.129032258064516
chr4	1976363	1976487	SCARNA23.1	16	0.128
chr21	34214171	34214305	SNORA70.11	17	0.125925925925926
chr2	131031229	131031301	AC068137.2	9	0.123287671232877
chr2	131035541	131035608	AC068137.11	8	0.117647058823529
chr6	37328961	37329259	AL096712.1	35	0.117056856187291
chr7	99817650	99817743	AC005071.1	11	0.117021276595745
chr16	10815482	10815550	AC007595.1	8	0.115942028985507
chr10	51611024	51611224	SNORA74.2	23	0.114427860696517
chr17	22029026	22029095	AC131055.18	8	0.114285714285714
chr5	54466474	54466570	MIR449B	11	0.11340206185567
chr9	34018258	34018319	U7.87	7	0.112903225806452
chr17	27050700	27050771	SNORD4B	8	0.111111111111111
chr16	12391054	12391180	ACA64.1	14	0.110236220472441
chr2	132141814	132141886	AC073869.15	8	0.10958904109589
chr15	40242907	40243009	snoU13.135	11	0.106796116504854
chr2	132137657	132137724	AC073869.10	7	0.102941176470588
chr16	19509932	19510069	U4.65	14	0.101449275362319
chr10	27077946	27078086	SNORA57.3	14	0.099290780141844
chr19	15418780	15419103	AC003111.1	32	0.0987654320987654
chr12	42740863	42741016	SNORA74.7	15	0.0974025974025974
chr19	10662798	10662880	MIR1238	8	0.0963855421686747
chr17	76692776	76692879	U6.1139	10	0.0961538461538462
chr8	145625476	145625559	MIR1234	8	0.0952380952380952
chr15	75645952	75646026	MIR631	7	0.0933333333333333
chr18	19405659	19405746	MIR133A1	8	0.0909090909090909
chr2	207026952	207027083	SNORA41	12	0.0909090909090909
chrX	153996803	153996934	SNORA36A	12	0.0909090909090909
chr12	122976660	122976788	SNORA9.4	11	0.0852713178294574
chr15	66794358	66794429	SNORD18B	6	0.0833333333333333
chr9	97847727	97847823	MIR27B	8	0.0824742268041237
chr16	2012974	2013107	SNORA64	11	0.082089552238806
chr17	22023985	22024059	AC131055.15	6	0.08
chr3	129537775	129537876	Y_RNA.423	8	0.0784313725490196
chr10	76738086	76738204	AC063962.1	9	0.0756302521008403
chr4	83924565	83924670	U6.1007	8	0.0754716981132075
chr1	38350695	38350789	U6.848	7	0.0736842105263158
chr11	72326107	72326174	MIR139	5	0.0735294117647059
chr15	34820491	34820572	MIR1233-2	6	0.0731707317073171
chr18	19397585	19397789	SNORA73.1	15	0.0731707317073171
chr3	142139047	142139211	U1.58	12	0.0727272727272727
chr15	43683661	43683918	AC018924.1	18	0.0697674418604651
chr8	144895127	144895212	MIR937	6	0.0697674418604651
chr1	52615776	52616091	AL139156.1	22	0.069620253164557
chr2	47586644	47586916	7SK.150	19	0.0695970695970696
chr17	27161740	27161840	Y_RNA.744	7	0.0693069306930693
chr17	26388993	26389094	Vault.2	7	0.0686274509803922
chr12	26725478	26725550	AC023425.3	5	0.0684931506849315
chr2	9672371	9672474	snoU13.82	7	0.0673076923076923
chr1	27651710	27651816	U6.504	7	0.0654205607476635
chr1	172113675	172113784	MIR199A2	7	0.0636363636363636
chr1	29016177	29016306	SCARNA24.2	8	0.0615384615384615
chr10	74885838	74885965	SNORA11.3	7	0.0546875
chr7	95848974	95849068	MIR591	5	0.0526315789473684
chr19	13985689	13985825	MIR181D	7	0.0510948905109489
chr17	4096063	4096160	Y_RNA.627	5	0.0510204081632653
chr3	52585862	52585959	U6.1244	5	0.0510204081632653
chr11	47598023	47598140	U5.4	6	0.0508474576271186
chr7	5535450	5535548	MIR589	5	0.0505050505050505
chr3	160122533	160122613	MIR16-2	4	0.0493827160493827
chr8	145619364	145619445	MIR939	4	0.0487804878048781
chr19	33145989	33146214	AC008474.2	11	0.0486725663716814
chr20	37390171	37390485	7SK.9	15	0.0476190476190476
chr7	128610788	128611082	AC025594.2	14	0.0474576271186441
chr14	77870251	77870336	AF111168.2	4	0.0465116279069767
chr17	58308877	58309007	SCARNA20	6	0.0458015267175573
chr19	2234061	2234148	MIR1227	4	0.0454545454545455
chr20	2633423	2633488	MIR1292	3	0.0454545454545455
chr17	16095146	16095461	AC005971.1	14	0.0443037974683544
chr12	69021014	69021155	SNORA70G	6	0.0422535211267606
chr1	28160912	28161077	SCARNA1	7	0.0421686746987952
chr11	64136074	64136175	MIR1237	4	0.0392156862745098
chr1	155895749	155895877	SCARNA4	5	0.0387596899224806
chr11	46780316	46780423	SNORD67.1	4	0.037037037037037
chr1	235291118	235291252	SNORA14B	5	0.037037037037037
chr9	34478620	34478903	7SK.223	10	0.0352112676056338
chr4	25719572	25719629	AC092436.3	2	0.0344827586206897
chr1	201777739	201777830	MIR1231	3	0.0326086956521739
chr4	1988111	1988204	MIR943	3	0.0319148936170213
chr1	155316141	155316236	MIR555	3	0.03125
chr8	99054314	99054445	SNORA72	4	0.0303030303030303
chr19	17973397	17973529	SNORA68	4	0.0300751879699248
chr17	4017902	4018004	snoU13.257	3	0.029126213592233
chr17	76063028	76063134	U6.957	3	0.0280373831775701
chr2	64110383	64110525	ACA59.1	4	0.027972027972028
chr9	33042107	33042214	AL162590.1	3	0.0277777777777778
chr2	207026605	207026678	SNORD51	2	0.027027027027027
chrX	53583184	53583302	MIR98	3	0.0252100840336134
chr19	1816158	1816237	MIR1909	2	0.025
chr14	55751945	55752276	AL158801.1	8	0.0240963855421687
chr9	33868538	33868663	U4atac.3	3	0.0238095238095238
chrX	118921316	118921447	SNORA69	3	0.0227272727272727
chr12	49050431	49050565	SNORA2A	3	0.0222222222222222
chr16	58582403	58582537	SNORA46	3	0.0222222222222222
chr12	120151439	120151529	MIR1178	2	0.021978021978022
chr17	7809440	7809578	SCARNA21	3	0.0215827338129496
chr17	30677128	30677221	MIR632	2	0.0212765957446809
chr1	78554672	78554767	U6.1032	2	0.0208333333333333
chr1	231155574	231155670	MIR1182	2	0.0206185567010309
chr11	43581206	43581303	MIR670	2	0.0204081632653061
chr7	152099865	152099978	Y_RNA.859	2	0.0175438596491228
chr15	85395729	85395846	SNORA25.6	2	0.0169491525423729
chr11	93468277	93468402	SNORA40	2	0.0158730158730159
chr10	120819523	120819650	SNORA19	2	0.015625
chr16	30430946	30431080	SNORA42.1	2	0.0148148148148148
chr12	58218392	58218475	MIR26A2	1	0.0119047619047619
chr9	139565054	139565138	MIR126	1	0.0117647058823529
chr12	54649411	54649693	AC078778.1	3	0.0106007067137809
chr5	153719592	153719686	AC008625.1	1	0.0105263157894737
chr3	10175069	10175172	snoU13.174	1	0.00961538461538462
chr3	101380904	101381008	Y_RNA.252	1	0.00952380952380952
chr6	38533726	38533831	Y_RNA.103	1	0.00943396226415094
chr15	50639620	50639726	U6.723	1	0.00934579439252336
chr3	160232695	160233024	SCARNA7	3	0.00909090909090909
chr10	104285744	104286003	AL157386.1	2	0.00769230769230769
chr1	224444706	224444843	MIR320B2	1	0.0072463768115942
chr10	101996913	101997059	SNORA12	1	0.00680272108843537
chr2	55792839	55792986	SNORA12.1	1	0.00675675675675676
chr5	37246275	37246581	AC025449.1	1	0.00325732899022801
